# Supplementary material for: Destabilization of the Bacterial Interactome Identifies Nutrient Restriction-Induced Dysbiosis in Insect Guts
Source: Microbiol Spectr. 2022 Jan 5;10(1):e01580-21. doi: 10.1128/spectrum.01580-21 (PMC8729773; doi:10.1128/spectrum.01580-21)
Supplement: SUPPLEMENTAL FILE 2 — Supplemental material. Download SPECTRUM01580-21_Supp_2_seq10.xlsx, XLSX file, 0.3 MB [file spectrum01580-21_supp_2_seq10.xlsx]

## Sheet: BSF
Supplementary Data S1. Taxonomy detailed tables of larvae, pupae, adults individuals fed on FN, NRF and NRV.
ID	L-FN1	L-FN2	L-FN3	L-FN4	L-FN5	L-FN6	L-FN7	L-FN8	L-FN9	L-NRF1	L-NRF2	L-NRF3	L-NRF4	L-NRF5	L-NRF6	L-NRF7	L-NRF8	L-NRF9	L-NRV1	L-NRV2	L-NRV3	L-NRV4	L-NRV5	L-NRV6	L-NRV7	L-NRV8	L-NRV9	P-FN1	P-FN2	P-FN3	P-FN4	P-FN5	P-FN6	P-FN7	P-FN8	P-FN9	P-NRF1	P-NRF2	P-NRF3	P-NRF4	P-NRF5	P-NRF6	P-NRF7	P-NRF8	P-NRF9	P-NRV1	P-NRV2	P-NRV3	P-NRV4
OTU_1	1792	3746	823	1586	643	129	255	551	784	87150	54887	37674	2377	24389	16181	7195	7499	9200	80305	20041	19805	82261	32157	16278	14297	36144	3333	136703	73097	100266	188669	130914	39089	2041	4860	5805	2850	3349	2297	1562	1185	365	1817	1510	1315	93	139	3865	87
OTU_10	8	4	0	0	0	0	48	0	0	10	8	17	1	2	1	1	0	0	2	2	27	48	29	1	1	4	0	104	0	5	2	37	38	0	0	0	0	0	161	0	29	24	0	44	0	22	31	7	0
OTU_100	0	0	0	0	0	0	0	0	0	0	0	0	0	0	0	0	0	0	149	8	5	367	0	0	0	194	21	0	0	0	0	0	0	0	0	0	0	0	0	0	0	0	0	0	0	0	0	0	0
OTU_1004	31	1	20	5	3	15	11	0	0	0	0	0	0	0	0	0	0	0	0	0	0	1	0	0	0	1	0	0	0	0	0	0	1	0	0	0	0	0	0	0	0	0	0	0	0	0	0	0	0
OTU_1007	0	0	0	0	0	0	0	0	0	0	0	0	0	0	0	0	0	0	7	0	0	3	1	2	2	5	2	0	0	0	0	0	0	0	0	0	0	0	0	0	0	0	0	0	0	0	0	0	0
OTU_101	0	0	0	0	0	0	0	0	0	0	0	0	0	0	0	0	0	0	30	6	0	1	39	39	139	0	0	0	0	0	0	0	0	0	0	0	0	0	0	0	0	0	0	0	0	10	14	0	0
OTU_102	1	0	0	0	0	0	0	0	0	0	0	0	1	0	0	0	0	0	0	0	0	0	0	0	0	0	2	0	0	0	0	1	0	0	0	0	0	0	0	0	0	0	0	0	0	0	0	0	0
OTU_104	0	0	0	0	1	0	0	0	0	0	0	0	0	0	0	0	0	0	0	0	0	0	1	0	0	0	0	0	0	0	0	0	0	0	0	0	0	0	0	0	0	0	0	0	0	1	0	0	0
OTU_105	0	0	0	0	0	0	0	0	0	0	0	0	0	0	0	0	0	0	0	0	0	0	0	0	0	0	0	0	0	0	0	0	0	0	0	0	0	0	0	0	0	0	0	0	0	0	0	0	0
OTU_106	0	0	0	0	0	0	0	0	0	2	1	14	2	13	28	0	0	5	7	0	0	9	0	0	0	8	4	0	0	0	0	0	0	0	0	0	0	0	0	0	0	0	0	0	0	0	0	0	0
OTU_107	128	42	27	78	12	2	6	11	62	38814	40797	5812	7262	4515	6284	13720	4017	2049	156	105	340	29	55	287	776	49	5	128	642	34	113	296	25	3	5	15	5	406	7747	102	35	5	237	2839	65	3	19	648	1
OTU_108	0	0	0	0	0	0	0	0	0	0	0	0	0	0	0	0	0	0	79	19	17	87	56	30	9	97	15	0	0	0	0	0	0	0	0	0	0	0	0	0	0	0	0	0	0	0	0	0	0
OTU_1081	0	0	0	0	0	0	0	0	0	0	0	0	0	0	0	0	0	0	29	3	9	0	2	3	13	7	0	2	0	0	0	0	0	2	0	1	0	0	0	0	0	0	0	0	0	48	0	1	5
OTU_109	0	0	0	0	0	0	0	0	0	0	0	0	0	0	0	0	0	0	0	0	0	0	0	0	0	2	0	0	0	0	0	0	0	0	0	0	0	0	0	0	0	0	0	0	0	0	0	0	0
OTU_11	0	0	2	0	0	0	0	0	0	1	35	1	2	7	1	15	0	0	0	0	0	0	0	1	10	5	0	0	1	27	0	0	0	0	0	0	6	10	2	5	7	7	0	0	0	0	0	0	0
OTU_110	0	0	0	0	0	0	0	0	0	0	0	0	0	0	1	0	0	0	359	0	1	268	1	0	0	487	129	0	0	0	0	0	0	0	0	0	0	0	0	0	0	0	0	0	0	0	0	0	0
OTU_1105	0	0	0	0	0	0	0	0	0	0	0	0	0	0	0	0	0	0	1052	11	4	355	501	183	32	335	73	0	0	0	0	0	0	0	0	0	0	0	0	0	0	0	0	0	0	0	0	0	0
OTU_111	0	0	0	0	0	0	0	0	0	0	0	0	0	0	0	0	0	0	0	0	0	0	0	0	0	0	0	0	0	0	0	0	0	0	0	0	0	0	0	0	0	0	0	0	0	0	0	0	0
OTU_112	0	0	0	0	0	0	0	0	0	0	0	0	0	0	0	1	0	0	0	0	0	0	0	0	0	0	0	44	0	11	0	13	13	4	0	2	0	0	0	0	0	0	0	0	0	29	251	134	41
OTU_113	0	0	0	0	0	0	0	0	0	0	0	0	0	0	0	0	0	0	0	0	0	1	0	0	0	0	0	0	0	0	0	0	0	0	2	0	0	0	0	0	0	0	0	0	0	0	0	0	0
OTU_1143	0	0	0	0	0	0	0	0	0	0	0	0	0	0	0	0	0	0	0	0	0	0	0	0	0	0	0	15	9	7	56	35	1	1	4	8	0	0	0	0	0	0	0	0	0	0	0	0	0
OTU_115	0	0	0	0	0	0	0	0	0	0	0	0	0	0	0	0	0	0	112	1	0	246	0	0	0	233	35	0	0	0	0	0	0	0	0	0	0	0	0	0	0	0	0	0	0	0	0	0	0
OTU_116	0	0	0	1	0	0	0	0	0	0	0	0	0	0	0	0	0	0	0	0	0	0	1	0	0	0	0	0	0	0	0	0	0	0	0	0	0	0	0	0	0	0	0	0	0	0	0	0	0
OTU_117	0	0	1	0	0	0	0	0	0	0	0	0	0	0	0	0	0	3	0	0	0	1	1	0	0	0	0	0	0	0	0	0	0	0	0	1	0	0	0	0	0	0	0	0	1	0	0	0	1
OTU_118	0	0	0	0	0	0	0	0	0	0	0	0	0	0	1	0	0	0	0	0	0	0	0	0	0	0	0	0	0	0	1	0	0	0	0	0	0	0	0	0	0	0	0	0	0	0	0	0	0
OTU_12	0	15	18	0	0	0	0	0	0	4	0	1	2	2	6	5	0	1	16702	7698	3981	2241	31422	14214	16875	15007	1544	2	1	3	0	0	5	0	1	0	2	0	0	0	4	0	0	0	1	6087	43017	48449	906
OTU_120	0	0	0	0	0	0	0	0	0	0	0	0	0	0	0	0	0	0	0	0	0	0	0	0	0	1	0	0	0	0	0	0	0	0	0	0	0	0	0	0	0	0	0	0	0	0	0	0	0
OTU_121	0	0	0	0	0	0	0	0	0	0	0	14	0	17	25	0	0	2	6	2	4	11	0	0	0	9	4	0	0	0	0	0	0	0	0	0	0	0	0	0	0	0	0	0	0	0	0	0	0
OTU_1218	0	0	0	0	0	0	0	0	0	0	0	0	0	0	0	0	0	0	0	0	0	0	0	0	0	0	0	0	0	0	0	0	0	0	0	0	0	0	0	0	0	0	0	0	0	0	0	0	0
OTU_122	0	0	0	0	0	0	0	0	0	0	0	0	0	1	1	0	0	0	0	0	0	0	0	0	0	1	0	0	0	0	0	0	0	0	0	0	0	0	0	0	0	0	0	0	0	0	0	0	0
OTU_1220	0	0	0	0	0	0	0	0	0	0	0	0	0	0	0	0	0	0	0	0	0	0	0	0	0	0	0	0	0	0	0	0	0	0	0	0	0	0	0	0	0	0	0	0	0	0	0	0	0
OTU_123	0	0	0	0	0	0	0	0	0	0	1	0	0	0	0	0	0	0	0	0	0	0	0	0	0	0	0	0	0	0	0	0	0	0	0	0	0	0	0	0	0	0	0	0	0	0	0	0	0
OTU_124	0	0	0	0	0	0	0	0	0	0	0	0	0	0	0	0	0	0	0	0	0	0	0	0	0	3	0	0	0	0	0	0	0	0	0	0	0	0	0	0	0	0	0	0	0	0	0	0	0
OTU_1265	0	0	0	0	0	0	0	0	0	0	0	0	0	0	0	0	0	0	0	0	1	0	5	17	41	0	0	0	0	0	0	0	0	0	0	0	0	0	0	0	0	0	0	0	0	71	1333	168	2
OTU_1267	0	0	0	0	0	0	0	0	0	26	1	0	0	0	0	9	37	0	1	43	86	0	8	27	14	3	0	0	0	0	0	0	0	0	0	0	5	10	8	4	0	1	40	32	5	0	0	0	0
OTU_1269	0	0	0	0	0	0	0	0	0	63	57	0	27	18	25	36	26	5	0	0	0	0	0	0	0	0	0	0	0	0	0	0	0	0	0	0	0	0	0	0	0	0	0	1	0	0	0	0	0
OTU_127	0	0	0	0	0	0	0	0	0	0	0	0	0	0	1	0	0	0	1	0	0	0	0	0	0	0	0	0	0	0	0	0	0	0	0	0	0	0	0	0	0	0	0	0	0	0	0	0	0
OTU_129	0	0	0	0	0	0	0	0	0	1	0	0	0	0	0	0	0	0	0	0	0	0	0	0	0	0	0	58	57	21	287	131	9	3	29	52	0	0	0	0	0	0	0	0	0	0	0	0	0
OTU_13	25	63	13	8	34	11	10	33	49	0	0	1	0	5	2	0	0	0	27613	3050	2583	6418	10033	3222	2478	26223	2107	446	68	302	322	581	97	177	191	972	0	0	0	0	0	0	0	0	0	620	345	22	1492
OTU_130	0	0	0	0	0	0	0	0	0	0	0	0	0	1	0	0	0	0	54	0	0	87	0	0	0	111	24	0	0	0	0	0	0	0	0	0	0	0	0	0	0	0	0	0	0	0	0	0	0
OTU_131	0	0	0	0	0	0	0	0	0	0	0	0	0	0	0	0	0	0	0	0	0	1	0	0	0	0	0	0	0	0	0	0	0	0	0	0	0	0	0	0	0	0	0	0	0	1	0	0	0
OTU_132	0	0	0	0	0	0	0	0	0	0	0	0	0	0	0	0	0	0	0	0	0	0	0	0	0	0	0	0	0	0	0	0	0	0	0	0	0	0	0	0	0	0	0	0	0	0	0	0	0
OTU_133	1	0	1	0	0	0	0	0	0	0	1	0	0	0	1	0	0	0	0	0	0	0	0	0	0	0	0	0	0	0	0	0	0	0	0	0	0	0	0	0	0	0	0	0	0	0	0	0	0
OTU_134	0	0	0	0	0	0	0	0	0	0	0	0	0	0	0	0	0	0	91	0	0	58	0	0	0	203	22	0	0	0	0	0	0	0	0	0	0	0	0	0	0	0	0	0	0	2	0	0	0
OTU_135	0	0	0	0	0	0	0	0	0	0	0	0	0	0	1	0	0	0	114	4	6	139	4	2	20	187	16	0	0	0	0	0	0	0	0	0	0	0	0	0	0	0	0	0	0	0	0	1	0
OTU_136	0	0	0	0	0	0	0	0	0	0	0	0	0	0	0	0	0	0	0	0	0	0	0	0	0	0	0	0	0	0	0	0	0	0	0	0	0	0	0	0	0	0	0	0	0	0	0	0	0
OTU_138	0	0	0	0	0	0	0	0	0	0	0	0	0	0	0	0	0	0	0	0	0	0	0	0	0	0	0	0	0	0	0	0	0	0	0	0	0	0	0	0	0	0	0	0	0	0	0	0	0
OTU_139	1	0	2	0	4	0	0	0	0	1	3	0	1	1	0	0	0	0	1	1	0	0	1	2	1	1	0	0	1	0	0	4	2	0	0	0	0	1	0	1	2	2	0	0	0	0	0	0	0
OTU_14	0	0	0	0	1	2	2	0	0	0	1	1	0	2	1	0	0	0	5203	13377	24726	910	16382	6558	6329	5442	441	2	1	0	0	0	0	0	1	0	0	0	0	0	0	1	0	0	0	0	0	0	0
OTU_140	0	0	0	0	0	0	0	0	0	0	0	0	0	0	0	0	0	0	0	0	0	0	0	0	0	0	0	0	0	0	0	0	0	0	0	0	0	0	0	0	0	0	0	0	0	0	0	0	0
OTU_141	0	0	0	0	0	0	0	0	0	0	0	0	0	0	0	0	0	0	122	10	9	322	5	2	6	250	53	1	3	0	1	2	0	0	0	1	0	0	0	0	0	0	0	0	0	0	0	0	0
OTU_144	0	0	0	0	0	0	0	0	0	0	0	0	0	0	0	0	0	0	0	0	0	0	0	1	0	0	0	0	0	0	0	0	0	0	0	0	0	0	0	0	0	0	0	0	0	1	0	0	0
OTU_146	0	0	0	0	0	0	0	0	0	0	0	0	0	0	0	0	0	0	110	0	0	0	0	0	28	0	0	0	0	0	0	0	0	0	0	0	0	0	0	0	0	0	0	0	0	0	0	0	0
OTU_149	0	0	0	0	0	0	0	0	0	0	0	0	0	0	0	0	0	0	0	0	0	0	0	0	0	0	0	0	0	0	0	0	0	0	0	0	0	0	0	0	0	0	0	0	0	0	0	0	0
OTU_15	0	0	0	0	0	4	1	0	0	81	0	9	0	13	20	23	46	0	13288	18159	9873	2792	14072	8152	1768	26859	1788	5	4	1	0	0	1	0	0	0	53	82	12	135	2	13	142	65	11	0	0	0	0
OTU_151	0	0	0	0	0	0	0	0	0	0	0	1	0	0	0	0	0	0	49	0	0	48	0	0	0	125	11	0	0	0	0	0	0	0	0	0	0	0	0	0	0	0	0	0	0	0	0	0	0
OTU_154	0	0	0	0	0	0	0	0	0	0	0	0	0	0	0	0	0	0	0	0	0	0	0	0	0	0	0	0	0	0	0	0	0	0	0	0	0	0	0	0	0	1	0	0	0	0	0	1	0
OTU_155	0	0	0	0	0	0	0	0	0	0	0	0	0	0	0	0	0	0	25	1	0	85	0	0	0	98	7	0	0	0	0	0	0	0	0	0	0	0	0	0	0	0	0	0	0	5	0	0	0
OTU_156	0	0	0	0	0	0	0	0	0	0	0	0	0	0	0	0	0	0	0	0	0	0	0	0	0	0	0	0	0	0	2	0	0	0	0	0	0	0	0	0	0	0	0	0	0	0	0	0	0
OTU_157	0	0	0	0	0	0	0	0	0	0	0	0	0	0	0	0	0	0	24	0	0	62	0	0	4	50	12	0	0	0	0	0	0	0	0	0	0	0	0	0	0	0	0	0	0	0	0	1	0
OTU_158	22	2	6	2	5	3	3	1	0	0	0	0	0	0	0	0	0	0	68	1	1	84	10	5	0	110	13	1	4	1	2	0	0	0	0	1	0	0	0	0	0	0	0	0	0	0	0	0	0
OTU_159	0	0	0	0	0	0	0	0	0	0	0	0	0	0	0	0	0	0	110	0	0	0	6	1	0	0	0	0	0	0	0	0	0	0	0	0	0	0	0	0	0	0	0	0	0	1	0	0	0
OTU_16	80	49	58	84	120	43	93	11	41	72	122	135	65	90	90	58	30	22	8886	4888	3137	5051	13327	7335	7468	7704	845	37	515	44	23	73	4	2	0	8	16	663	85992	325	115	22	275	14329	37	69	175	616	3
OTU_160	0	0	0	0	0	0	0	0	0	0	0	0	0	0	0	0	0	0	52	2	4	14	35	25	12	44	10	0	0	0	0	0	0	0	0	0	0	0	0	0	0	0	0	0	0	27	1	0	0
OTU_161	0	0	0	0	0	0	0	0	0	0	0	0	0	0	1	0	0	0	0	0	0	0	0	0	0	0	0	0	0	0	0	0	0	0	0	0	0	0	0	0	0	0	0	0	0	0	0	0	0
OTU_162	0	0	0	0	0	0	0	0	0	0	0	0	0	0	0	0	0	0	42	0	2	44	0	0	0	78	20	0	0	0	0	0	0	0	0	0	0	0	0	0	0	0	0	0	0	0	0	0	0
OTU_164	0	0	0	1	0	0	0	0	0	0	0	0	0	0	0	0	0	0	0	0	0	0	0	0	0	0	0	0	0	0	0	0	0	0	0	0	0	0	0	0	0	0	0	0	0	0	0	0	0
OTU_167	1	0	0	0	0	0	0	0	0	0	0	0	0	0	0	0	0	0	6	3	2	24	96	44	12	25	5	0	0	0	0	0	0	0	0	0	0	0	0	0	0	0	0	0	0	0	0	0	0
OTU_168	0	0	0	0	0	0	0	0	0	0	0	0	0	0	0	0	0	0	0	0	0	0	0	0	0	0	0	0	0	0	0	0	0	0	0	0	0	0	0	0	0	0	0	0	0	0	0	0	0
OTU_169	0	0	0	0	0	4	0	0	0	1	0	1	0	0	0	0	0	0	0	2	0	2	0	0	0	0	0	0	1	0	0	0	0	0	0	0	0	0	0	1	0	0	0	0	0	0	0	0	0
OTU_17	243	50	144	112	170	89	332	9	15	11	21	0	0	0	0	1	1	2	4491	135	59	2400	1508	631	165	7682	788	4	31	6	20	31	16	1	1	2	23	276	5	2931	837	35	183	0	732	3	4	2	0
OTU_170	0	0	0	0	0	0	0	0	0	0	0	0	0	0	0	0	0	0	0	0	0	0	0	0	0	0	0	0	0	0	0	0	0	0	0	0	0	0	0	0	0	0	0	0	0	0	0	0	0
OTU_171	0	0	3	0	0	0	0	0	0	0	0	0	0	0	0	0	0	0	5	144	196	3	12	57	398	2	0	0	0	0	0	0	1	0	0	0	3	0	0	0	1	0	0	0	0	286	2216	5550	102
OTU_172	0	0	0	0	0	0	0	0	0	0	0	0	0	0	0	0	0	0	57	0	0	122	0	0	1	21	8	0	0	0	0	0	0	0	0	0	0	0	0	0	0	0	0	0	0	0	0	0	0
OTU_173	0	0	0	0	0	0	0	0	0	0	0	0	0	0	0	0	0	0	36	0	0	23	0	0	0	92	17	0	0	0	0	0	0	0	0	0	0	0	0	0	0	0	0	0	0	0	0	0	0
OTU_175	0	0	0	0	0	0	0	0	0	0	0	0	0	0	0	0	0	0	0	0	0	0	0	0	0	0	0	0	0	0	0	0	0	0	0	0	0	0	0	0	0	0	0	0	0	0	0	0	0
OTU_176	0	0	0	0	0	0	0	0	0	0	0	0	0	0	0	0	0	0	27	2	3	40	8	5	4	48	5	0	0	0	0	0	0	0	0	0	0	0	0	0	0	0	0	0	0	49	0	0	0
OTU_178	0	0	0	0	0	0	0	0	0	0	0	0	0	0	0	0	0	0	21	2	0	28	0	0	3	50	6	0	0	0	0	0	0	0	0	0	0	0	0	0	0	0	0	0	0	10	0	4	0
OTU_179	0	0	0	0	0	0	0	0	0	0	0	0	0	0	0	0	0	0	0	0	0	0	0	0	0	0	0	0	0	0	0	0	0	0	0	0	0	0	0	0	0	0	0	0	0	0	0	0	0
OTU_18	0	2	1	0	2	0	0	0	0	4	0	0	0	1	1	0	0	0	17810	1022	466	1572	22424	7605	2779	3662	497	2	1	0	0	0	0	0	0	0	1	0	1	0	0	0	0	0	0	5413	153	1970	40
OTU_180	0	0	0	0	0	0	0	0	0	0	0	0	0	0	0	0	0	0	0	0	0	0	0	0	0	0	0	0	0	0	0	0	0	0	0	0	0	0	0	0	0	0	0	0	0	0	0	0	0
OTU_181	0	2	0	0	0	17	0	0	0	0	0	0	0	0	1	0	0	0	1	0	0	0	0	0	0	0	4	0	0	0	0	0	0	0	0	0	0	0	0	0	0	0	0	0	1	0	0	0	0
OTU_182	0	0	0	0	0	0	0	0	0	0	0	0	0	0	0	0	0	0	21	0	0	64	0	0	0	55	6	0	0	0	0	0	0	0	0	0	0	0	0	0	0	0	0	0	0	0	0	0	0
OTU_183	0	0	0	0	0	0	0	0	0	0	0	0	0	0	0	0	0	0	29	2	1	23	6	4	9	36	7	0	0	0	0	0	0	0	0	0	0	0	0	0	0	0	0	0	0	1	0	0	0
OTU_184	0	0	0	0	0	0	0	0	0	0	0	0	0	0	0	0	0	0	0	0	0	0	0	0	0	0	0	0	0	0	0	0	0	0	0	0	0	0	0	0	0	0	0	0	0	0	0	0	0
OTU_185	0	0	0	0	0	0	0	0	0	0	0	0	0	0	0	0	0	0	0	0	0	0	0	0	0	0	0	0	0	0	0	0	0	0	0	0	0	0	0	0	0	0	0	0	0	0	0	0	0
OTU_186	0	3	0	0	0	0	0	0	0	0	0	0	0	0	0	0	0	0	0	0	0	0	0	0	0	0	0	0	0	0	0	0	0	0	0	0	0	0	0	0	0	0	0	0	0	0	0	0	0
OTU_188	0	0	0	0	0	0	0	0	0	0	0	0	0	0	0	0	0	0	0	0	0	0	0	0	0	0	0	0	0	0	0	0	0	0	0	0	0	0	0	0	0	0	0	0	0	0	0	0	0
OTU_19	0	1	0	0	0	1	1	0	0	0	2	1	0	0	1	0	0	0	14617	254	358	718	18619	9751	4380	14651	3361	1	3	1	0	0	0	0	0	0	0	0	1	1	16	1	0	0	0	282	1664	139	78
OTU_192	10	3	2	4	3	1	1	1	0	0	0	0	0	0	0	0	0	0	0	0	0	0	0	0	0	0	0	25	56	12	15	3	145	1	1	1	0	1	0	0	0	0	0	0	0	0	0	0	0
OTU_198	0	0	0	0	0	0	0	0	0	0	0	0	0	0	0	0	0	0	29	1	1	83	1	0	0	20	2	0	0	0	0	0	0	0	0	0	0	0	0	0	0	0	0	0	0	1	0	0	0
OTU_199	0	15	0	0	1	0	0	1	0	0	0	0	0	0	1	0	0	0	0	0	0	0	0	0	2	0	0	153	25	153	169	282	25	20	57	71	0	0	0	0	0	0	0	0	0	0	0	1	5
OTU_2	301	518	168	280	261	169	103	98	123	215	332	97	8	32	6	6	10	5	903	2373	3845	742	39	15	80	4199	554	19514	41377	26564	22307	7614	115593	319	691	397	3	18	22	36	12	4	2	0	4	110	121	523	9
OTU_202	2	2	2	0	1	0	0	10	1	0	0	0	0	0	0	0	0	0	0	0	0	0	0	0	0	0	0	21	100	5	0	32	0	0	1	11	0	0	0	0	0	0	0	0	0	0	2	0	0
OTU_204	0	0	0	0	0	0	0	0	0	0	0	0	0	0	0	0	0	0	0	0	0	0	0	0	0	0	0	0	0	0	0	0	0	0	0	0	0	0	0	0	0	0	0	0	0	0	0	0	0
OTU_205	0	0	0	0	0	0	0	0	0	0	0	0	0	0	0	0	0	0	38	0	5	45	1	0	2	117	15	0	0	0	0	0	0	0	0	0	0	0	0	0	0	0	0	0	0	5	0	0	0
OTU_207	0	0	0	0	0	0	0	0	0	0	0	0	0	0	0	0	0	0	6	0	0	47	0	0	0	19	6	0	0	1	0	0	0	0	0	0	0	0	0	0	0	0	0	0	0	0	0	0	0
OTU_21	32	5	0	0	1	0	0	0	1	3409	1039	0	14	6	17	728	224	32	2848	30	19	176	1988	1051	756	4172	405	0	3	1	1	47	1	0	0	0	1	4	1	2	0	1	0	0	0	9	20	194	1
OTU_214	0	0	0	0	0	0	0	0	0	0	0	0	0	0	0	0	0	0	15	1	1	33	0	0	1	37	3	0	0	0	0	0	0	0	0	0	0	0	0	0	0	0	0	0	0	0	0	0	0
OTU_218	0	0	0	0	0	0	0	0	0	0	0	0	0	0	0	0	0	0	43	0	0	23	0	0	0	17	2	0	0	0	0	0	0	0	0	0	0	0	0	0	0	0	0	0	0	0	0	0	0
OTU_22	0	2	0	5	0	0	0	0	0	0	0	3	0	1	1	1	0	0	4	2	0	2	3	0	0	13	0	0	0	0	0	0	9	0	0	0	1	0	0	0	0	0	0	0	0	3	0	1	0
OTU_220	0	0	0	0	0	0	0	0	0	0	0	0	0	0	0	0	0	0	5	0	0	0	0	0	0	59	10	0	0	0	0	0	0	0	0	0	0	0	0	0	0	0	0	0	0	42	23	10	4
OTU_223	0	1	0	0	0	0	0	0	0	0	0	0	0	0	0	0	0	0	0	0	0	0	0	0	0	0	0	11	17	13	38	27	2	0	1	14	0	0	0	0	0	0	0	0	0	0	0	0	0
OTU_225	0	0	0	0	0	0	0	0	0	0	0	0	0	0	0	0	0	0	0	0	0	0	0	0	0	0	0	0	0	0	0	0	0	0	0	0	0	0	0	0	0	0	0	0	0	0	0	0	0
OTU_228	0	0	0	0	0	0	0	0	0	0	0	0	0	0	0	0	0	0	0	0	0	0	0	0	0	0	0	0	0	0	0	0	0	0	0	0	0	0	0	0	0	0	0	0	0	0	0	0	0
OTU_229	61	1	3	15	60	1	4	7	16	0	0	0	0	0	0	0	0	0	1	0	0	0	0	0	0	0	0	0	0	0	0	0	0	0	0	0	0	0	0	0	0	0	0	0	0	0	0	0	0
OTU_23	0	4	21	0	0	0	0	1	0	39	23	175	26	251	141	66	55	126	0	0	0	0	0	1	0	13	1	0	0	0	0	3	4	0	0	1	3	0	3	0	0	0	1	2	1	0	2	1	0
OTU_230	0	0	0	0	0	0	0	0	0	0	0	0	0	0	0	0	0	0	0	0	0	0	0	0	0	0	0	0	0	0	0	0	0	0	0	0	0	0	0	0	0	0	0	0	0	0	0	0	0
OTU_232	0	0	0	0	0	0	0	0	0	0	0	0	0	0	0	0	0	0	25	0	0	45	0	0	0	45	5	0	0	0	0	0	0	0	0	0	0	0	0	0	0	0	0	0	0	0	0	0	0
OTU_234	0	0	0	0	0	0	0	0	0	0	0	0	0	0	0	0	0	0	0	0	0	1	0	0	0	0	0	0	0	0	0	0	0	0	0	0	0	0	0	0	0	0	0	0	0	1	0	0	0
OTU_235	0	0	0	0	0	0	0	0	0	0	0	0	0	0	0	0	0	0	0	0	0	0	0	0	0	0	0	0	0	0	0	0	0	0	0	0	0	0	0	0	0	0	0	0	0	0	0	0	0
OTU_24	0	0	0	0	1	1	0	0	0	0	0	0	0	0	1	0	0	0	19523	533	478	575	3178	884	957	2677	204	0	0	0	0	0	0	0	0	0	0	0	0	0	0	0	0	0	0	79	11	14	66
OTU_241	2	0	2	1	2	2	1	0	0	0	4	0	0	0	0	0	0	0	6	2	4	1	3	0	0	3	4	5	703	620	6	5	531	0	0	1	0	0	0	0	0	0	0	0	1	5	1	6	0
OTU_244	0	0	0	0	0	0	0	0	0	0	0	0	0	0	0	0	0	0	18	0	0	43	2	0	0	30	6	0	0	0	0	0	0	0	0	0	0	0	0	0	0	0	0	0	0	5	0	0	0
OTU_247	0	0	0	0	0	0	0	0	0	0	0	0	0	0	0	0	0	0	7	9	8	149	1	0	0	24	8	0	0	0	1	0	1	0	0	0	0	0	0	0	0	0	0	0	0	3	0	0	0
OTU_248	0	0	0	0	0	0	0	0	0	0	0	0	0	0	0	0	0	0	37	0	0	28	0	0	0	37	6	0	0	0	0	0	0	0	0	0	0	0	0	0	0	0	0	0	0	4	0	0	0
OTU_25	0	0	0	0	0	0	0	0	0	0	0	0	0	0	0	0	0	0	3233	3280	1583	2392	4150	1342	2346	1668	220	0	0	0	0	0	0	0	0	0	0	0	0	1	0	0	0	0	0	47	12	23	1
OTU_254	0	0	0	0	0	0	0	0	0	0	0	0	0	0	0	0	0	0	0	0	0	0	0	0	0	0	0	0	0	0	0	0	0	0	1	0	0	0	0	0	0	0	0	0	0	0	24	0	517
OTU_255	0	0	0	0	0	0	0	0	0	0	0	0	0	0	1	0	0	0	5	1	0	4	0	0	0	3	0	0	0	0	0	0	0	0	0	0	0	0	0	0	0	0	0	0	0	0	0	0	0
OTU_258	0	0	0	0	0	0	0	0	0	0	0	0	0	0	0	0	0	0	0	0	0	0	0	0	0	0	0	0	0	0	0	0	0	0	0	0	0	0	0	0	0	0	0	0	0	0	0	0	0
OTU_259	0	0	0	0	0	0	0	0	0	0	0	0	0	0	0	0	0	0	0	0	0	0	0	0	0	0	0	0	0	0	0	0	0	0	0	0	0	0	0	0	0	0	0	0	0	0	0	0	0
OTU_26	2	8	9	0	0	0	0	0	0	0	6	0	1	0	0	0	0	0	0	1	0	0	0	0	0	0	0	0	0	0	0	5	0	0	1	0	1	0	0	0	0	0	0	0	1	0	1	0	0
OTU_262	0	0	0	0	0	0	0	0	0	0	0	0	0	0	0	0	0	0	0	0	17	0	0	0	8	0	0	0	0	0	0	0	0	0	2	0	0	0	0	0	0	0	0	0	0	0	31	0	596
OTU_264	0	0	0	0	0	0	0	0	0	0	0	0	0	0	0	0	0	0	0	0	0	0	0	0	0	2	0	0	0	0	0	0	0	0	0	0	0	0	0	0	0	0	0	0	0	0	0	0	0
OTU_265	0	0	0	0	0	0	0	0	0	0	0	0	0	0	0	0	0	0	3	0	0	7	0	0	0	2	0	0	0	0	0	0	0	0	0	0	0	0	0	0	0	0	0	0	0	0	0	0	0
OTU_268	0	0	0	0	0	0	0	0	0	0	0	0	0	0	0	0	0	0	3	0	0	11	0	0	2	7	1	0	0	0	0	0	0	0	0	0	0	0	0	0	0	0	0	0	0	0	0	0	0
OTU_27	0	0	0	0	0	0	0	1	1	0	0	0	0	0	0	0	0	0	2021	379	374	75	741	246	914	14574	1190	0	0	1	0	0	0	0	0	0	0	0	0	0	0	0	0	1	0	10	42	92	49
OTU_270	0	0	0	0	0	0	0	0	0	0	0	0	0	0	0	0	0	0	27	1	2	26	4	2	9	26	2	0	0	0	0	0	0	0	0	0	0	0	0	0	0	0	0	0	0	14	1	0	0
OTU_271	0	0	0	0	0	0	0	0	0	0	0	0	0	0	0	0	0	0	19	0	0	33	0	0	0	36	4	0	0	0	0	0	0	0	0	0	0	0	0	0	0	0	0	0	0	0	0	0	0
OTU_273	0	0	0	0	0	0	0	0	0	0	0	0	0	0	1	0	0	0	2	198	1336	0	58	271	396	1	1	0	0	0	0	0	0	0	0	0	0	0	0	0	0	0	0	0	0	0	1	0	0
OTU_28	0	0	0	0	1	0	0	0	0	0	0	0	0	0	0	0	0	0	11860	141	60	1117	5132	2025	1185	972	148	1	0	0	0	0	0	0	0	0	0	0	0	1	0	0	0	0	0	56	8	51	0
OTU_283	0	0	0	0	0	0	0	0	0	0	0	0	0	0	0	0	0	0	0	0	0	0	0	0	0	0	0	0	0	0	0	0	0	0	0	0	0	0	0	0	0	0	0	0	0	0	0	0	0
OTU_288	0	0	0	0	0	0	0	0	0	0	0	0	1	0	8	0	0	12	0	0	0	0	0	0	0	0	0	0	0	0	0	0	0	0	0	0	0	0	0	0	0	0	0	0	0	0	0	0	0
OTU_29	0	0	0	0	0	0	0	0	0	0	0	1	0	0	1	0	0	0	8896	970	597	1532	3302	1125	831	3612	427	0	0	0	0	0	0	0	0	0	0	0	0	0	2	0	0	0	0	51	25	174	1
OTU_291	0	0	0	0	0	0	0	0	0	0	0	0	0	1	0	0	0	0	3	1	0	0	1	0	0	7	1	0	0	0	0	0	0	0	0	0	0	0	0	0	0	0	0	0	0	1	0	0	0
OTU_295	0	0	0	0	0	0	0	0	0	0	0	0	0	0	0	0	0	0	62	40	7	1047	0	0	0	36	7	0	0	0	0	0	0	0	0	0	0	0	0	0	0	0	0	0	0	125	0	17	0
OTU_3	0	1	51	38	0	37	36	0	0	1	1	1	27	39	7	64	10	9	10953	18371	15417	11311	9314	4637	9739	1424	219	42	2	1	0	0	3	0	0	0	77396	58596	18	58799	68108	66725	7487	1	6375	1514	2767	11227	398
OTU_30	0	2	0	0	1	0	0	0	0	0	0	1	0	0	0	0	0	0	2806	130	61	404	3670	1245	636	149	24	0	0	0	0	0	0	0	0	0	0	0	0	0	0	0	0	0	0	219	714	119	2
OTU_31	0	2	0	2	0	25	0	0	0	4	0	3	0	0	0	0	0	0	1	2	0	2	2	1	0	3	0	10	6	0	0	0	1	0	1	0	0	4	0	1	0	2	0	0	0	0	0	0	0
OTU_310	0	0	0	0	0	0	0	0	0	0	0	0	0	0	0	0	0	0	0	0	0	0	0	0	0	0	0	0	0	0	0	0	0	0	0	0	0	0	0	0	0	0	0	0	0	0	0	0	0
OTU_315	0	0	1	0	0	0	0	0	0	0	1	0	0	0	0	0	0	0	3	0	0	4	0	0	0	6	2	0	0	0	0	0	0	0	0	0	0	0	0	0	0	0	0	0	0	0	0	0	0
OTU_32	8	3	8	0	1	1	4	1	0	1	1	0	0	0	1	1	0	0	0	0	0	0	0	0	1	0	0	0	0	0	0	2	1	0	0	0	3	0	0	0	0	0	0	0	0	0	0	0	0
OTU_33	3	1	0	0	0	0	0	4	1	0	1	0	0	0	0	0	1	0	0	0	0	0	0	0	0	0	0	554	6	147	374	374	43	3067	2830	4694	0	0	0	0	0	0	1	0	0	8	142	16	903
OTU_34	0	1	0	0	0	0	0	0	0	0	0	0	0	0	0	2	0	0	3547	0	0	13	71	67	9	29	10	1	0	1	2	1	0	0	0	2	0	0	0	0	0	0	0	0	0	226	344	10	0
OTU_345	0	0	0	0	0	0	0	0	0	149	0	0	0	0	0	10	243	0	0	0	8	0	0	0	0	0	0	0	0	0	0	0	0	0	0	0	0	3	3	0	0	0	15	26	0	0	0	0	0
OTU_35	0	4	0	0	0	0	0	0	0	0	0	0	0	0	3	1	0	0	0	0	0	0	0	0	0	0	0	0	0	0	0	0	0	0	0	0	0	0	0	0	0	0	0	0	0	0	0	0	0
OTU_355	0	0	0	0	0	0	0	0	0	0	0	0	0	0	0	0	0	0	0	0	0	0	0	0	0	0	1	0	0	0	0	0	0	0	0	0	0	0	0	0	0	0	0	0	0	0	0	0	0
OTU_359	158	8	51	9	45	18	31	2	0	0	0	0	0	0	0	0	0	0	0	0	0	0	0	0	0	0	0	0	0	0	0	0	0	1	1	0	0	0	0	0	0	0	0	0	0	0	0	0	0
OTU_36	0	0	0	0	0	0	0	0	0	0	0	2	0	0	0	0	0	0	341	0	0	3	3426	2080	132	1070	145	0	0	0	0	0	0	0	0	0	0	0	0	0	0	0	0	0	0	0	1	0	0
OTU_37	0	0	0	0	0	2	0	0	0	0	0	0	0	1	0	0	0	0	1905	2	1	22	24	14	1	16	1	0	4	0	1	2	3	0	0	1	0	0	1	0	0	0	0	0	0	5794	23	1	0
OTU_371	0	0	0	0	0	0	0	0	0	0	0	0	0	0	0	0	0	0	0	0	0	0	0	0	0	0	0	0	0	0	0	0	0	0	0	0	0	0	0	0	0	0	0	0	0	0	0	0	0
OTU_379	0	0	0	0	0	0	0	0	1	0	0	0	0	0	0	0	0	0	0	0	0	0	0	0	0	0	0	0	0	0	0	0	0	0	0	0	0	0	0	0	0	0	1	0	0	0	0	0	0
OTU_38	0	0	0	0	0	0	0	0	0	0	0	0	0	0	0	0	0	0	997	139	112	964	155	79	180	1110	172	0	0	0	0	0	0	0	0	0	0	0	0	0	0	0	0	0	0	40	1	30	0
OTU_386	0	0	0	0	0	0	0	0	0	0	0	0	0	0	0	0	0	0	16	217	1771	0	56	165	506	4	0	0	0	0	0	0	0	0	0	0	0	0	0	0	0	0	0	0	0	0	0	0	0
OTU_39	0	0	0	0	0	0	0	0	0	0	0	0	0	0	0	0	0	0	917	23	14	5469	0	1	5	597	121	1	0	0	0	0	0	0	0	0	0	0	0	0	0	0	0	0	0	4	0	2	0
OTU_390	0	0	0	0	0	0	0	0	0	0	0	0	0	0	0	0	0	0	0	0	0	0	6	3	0	0	0	0	0	0	0	0	0	0	0	0	0	0	0	0	0	0	0	0	0	95	12	17	0
OTU_391	2	14	0	2	0	1	1	0	0	3	5	108	2	0	10	0	0	0	6	0	4	67	5	2	10	8	4	2	1	4	6	5	2	0	0	0	0	2	541	1	2	1	1	121	0	2	2	0	0
OTU_393	151	272	83	121	30	0	100	2	21	0	0	0	0	0	0	0	0	0	0	0	0	0	0	0	0	0	0	0	0	0	0	0	0	0	0	0	0	0	0	0	0	0	0	0	0	1	0	0	0
OTU_395	0	9	3	0	0	0	0	1	2	0	0	0	0	0	0	0	0	0	8	0	0	2	0	0	0	6	2	1	3	41	2	1	2	0	4	9	0	0	0	0	0	0	0	0	0	0	0	0	0
OTU_398	0	0	0	0	0	0	0	0	0	0	0	0	0	0	0	0	0	0	1	1	1	0	4	16	18	0	0	0	0	0	0	0	0	0	0	0	0	0	0	0	0	0	0	0	0	160	103	531	6
OTU_4	146947	108791	148469	146708	132899	147292	128467	12767	10389	405	104	1112	150	100	91	170	100	82	42454	4180	2133	29089	13045	5392	2013	59679	5443	3252	3174	434	690	441	624	232	79	161	13	26	14	19	11	0	8	0	0	4007	31	176	6
OTU_40	0	0	0	0	0	0	0	0	0	0	0	0	0	0	0	0	0	0	1	0	0	6	2562	1088	1	5	2	0	0	0	0	0	0	0	0	0	0	0	0	0	0	0	0	0	0	96	94	247	2
OTU_405	0	0	0	0	0	0	0	0	0	0	0	0	0	0	0	0	0	0	0	0	0	0	0	0	0	0	0	185	0	61	4	59	21	4	0	9	0	0	2	0	1	0	1	2	2	3	7	46	11
OTU_41	0	17	0	0	4	0	0	1	0	0	0	0	0	0	5	5	0	0	0	3	0	0	1	0	0	0	0	0	0	1	0	0	4	0	0	0	0	0	2	0	0	0	0	0	0	2	6	0	0
OTU_414	0	0	0	0	0	0	0	0	0	0	0	0	0	1	0	0	0	0	1100	0	0	26	22	12	29	708	83	0	0	0	0	0	0	0	0	0	0	0	0	0	0	0	0	0	0	28	4	31	3
OTU_42	0	0	0	0	0	0	0	0	0	0	0	0	0	0	0	0	0	0	695	2	0	5	936	639	172	942	138	0	0	0	0	0	0	0	0	0	0	0	0	0	0	0	0	0	0	122	2	30	0
OTU_43	101	68	25	53	9	2	48	1	29	16	18	37	16	26	22	11	1	10	4346	183	116	1526	3489	1664	1927	7352	696	21	1	7	0	12	1	0	0	0	1	3	3872	2	3	1	0	823	0	56	85	1694	2
OTU_434	0	0	0	0	2	0	0	0	0	0	0	0	0	0	1	0	0	0	65	2	0	313	1	1	1	80	29	2	0	0	0	0	0	0	0	0	0	0	0	0	0	2	0	0	0	0	0	0	0
OTU_44	20	26	16	12	23	10	10	39	48	0	0	4	0	6	12	0	0	0	1092	111	51	3163	14	6	40	2158	262	1	1	0	1	5	0	0	0	0	0	0	0	0	0	0	0	0	0	18	0	1	0
OTU_442	0	0	0	0	0	0	0	0	0	0	0	0	0	0	0	0	0	0	1	101	958	1	42	190	271	1	1	0	0	0	0	0	0	0	0	0	0	0	0	0	0	0	0	0	0	0	0	0	0
OTU_446	0	0	41	0	2	0	0	0	0	0	0	0	0	0	0	0	0	0	0	0	0	1	0	0	0	0	0	0	0	0	0	0	0	0	0	0	7	0	2	0	0	0	0	0	0	0	0	5	0
OTU_449	0	0	0	0	0	0	0	0	0	0	0	0	0	0	0	0	0	0	0	0	0	0	0	0	0	0	0	0	1	0	0	0	1	0	0	0	0	0	1	0	0	0	0	0	0	0	0	0	0
OTU_45	0	0	0	0	9	0	1	0	0	2	0	0	0	0	1	0	0	0	163	12	11	3805	0	0	5	268	70	0	0	0	0	0	0	0	0	0	0	0	1	0	0	0	0	0	0	36	1	6	0
OTU_46	0	0	0	0	0	0	0	0	0	0	0	0	0	0	0	0	0	0	3471	0	0	2	77	14	0	1	0	0	0	0	0	0	0	0	0	0	0	0	0	0	0	0	0	0	0	0	0	7	0
OTU_461	0	0	0	0	0	0	0	0	0	0	0	0	0	0	0	0	0	0	0	0	0	0	0	0	0	0	0	0	0	0	0	0	0	0	0	0	0	0	0	0	0	0	0	0	0	0	29	0	9
OTU_468	0	0	0	0	0	0	0	0	0	0	0	0	0	0	0	0	0	0	55	1	16	17	2	3	0	73	18	0	0	0	0	0	0	0	0	0	0	0	0	0	0	0	0	0	0	165	0	6	0
OTU_47	0	0	1	0	0	0	0	0	0	0	0	0	0	0	0	0	0	0	0	0	0	0	1	0	0	3	0	0	0	0	0	0	0	0	0	0	0	0	0	0	0	0	0	0	0	0	0	1	0
OTU_472	0	0	0	0	0	0	0	0	0	0	0	0	0	0	0	0	0	0	0	0	0	0	0	0	0	0	0	0	0	0	0	0	0	0	0	0	0	0	0	0	0	0	0	0	0	0	0	0	0
OTU_479	3	11	0	1	0	0	2	0	2	103	87	10	6	13	5	50	14	10	21	3	14	2144	9	10	22	8	0	8	6	2	1	2	0	0	0	0	0	3	105	0	4	1	1	41	0	1	0	16	0
OTU_48	0	0	0	0	0	0	0	0	0	3	0	0	0	0	3	0	0	0	1085	16	15	1951	0	2	11	1295	207	1	0	0	1	0	0	0	0	0	0	0	0	0	0	0	0	0	0	18	0	5	0
OTU_49	0	0	0	0	0	1	0	0	0	0	0	1	0	1	0	0	0	0	813	20	14	934	7	8	50	1425	210	0	0	1	0	0	0	0	0	0	0	0	0	0	0	0	0	0	0	17	0	2	0
OTU_499	1	5	0	2	1	0	0	0	0	1	3	2	1	0	0	0	0	0	0	0	0	4	1	0	1	0	0	0	0	1	0	1	0	0	0	0	0	2	3	1	0	0	0	2	0	1	0	1	0
OTU_5	1	12	0	1	0	0	28	0	0	15	33	70	18	48	41	15	10	10	1268	29	88	304755	89	41	71	1232	219	45	3	14	7	5	1	0	0	0	1	1	105	1	26	14	0	5	0	1	0	4	0
OTU_504	4	3	0	2	3	0	0	0	1	0	0	0	0	0	0	0	0	0	10	37	58	3	5	14	21	7	1	16	0	7	4	7	1	14	7	73	0	0	0	0	0	0	0	0	0	19	7	2	128
OTU_508	0	1	0	0	0	0	0	0	0	0	0	0	0	0	0	0	0	0	2	1	0	0	11	47	48	6	0	0	0	0	0	0	0	0	0	0	0	0	0	0	0	0	0	0	0	86	2137	139	40
OTU_51	0	0	0	0	0	0	0	0	0	0	0	0	0	0	0	0	0	0	1021	14	6	625	217	83	67	1604	224	1	0	6	25	8	0	0	2	0	0	0	0	0	0	0	0	0	0	672	46	57	0
OTU_514	0	0	0	0	0	0	1	0	0	1	0	0	0	0	0	0	0	0	41	118	689	0	90	408	543	14	2	0	0	0	0	0	0	0	0	0	0	0	0	0	0	0	0	0	0	0	7	2	91
OTU_52	0	0	0	0	0	0	0	0	1	0	0	0	0	0	2	0	0	0	0	0	1	0	0	1	0	0	0	0	0	0	0	0	0	0	0	0	0	0	0	0	0	0	0	0	0	0	0	0	0
OTU_53	0	0	1	0	0	0	0	0	0	0	0	0	0	0	0	0	0	0	32	0	0	288	0	0	0	24	5	0	0	0	0	0	0	0	0	0	0	0	0	0	0	0	0	0	0	0	0	0	0
OTU_54	0	0	0	0	0	0	0	0	0	0	0	0	0	0	0	0	0	0	454	0	1	1276	0	1	1	830	145	0	0	0	0	0	0	0	0	0	0	0	0	0	0	0	0	0	0	0	0	0	0
OTU_55	0	3	2	1	1	0	0	0	0	4	0	0	0	0	0	0	0	0	0	0	0	0	0	1	0	0	0	2152	971	2675	43	452	39	107	1	123	0	0	0	0	0	0	0	0	0	3	0	0	0
OTU_56	0	0	0	0	0	0	0	0	0	0	0	0	0	0	0	0	0	0	539	24	8	542	57	19	48	509	63	0	0	1	0	0	0	0	0	0	0	0	0	0	0	0	0	0	0	342	0	61	0
OTU_563	45	50	23	16	34	27	23	8	4	0	0	0	0	0	0	0	0	0	0	0	0	0	0	0	0	0	0	4	2	0	0	2	0	1	0	0	0	0	0	0	0	0	0	0	0	0	0	0	0
OTU_57	0	0	0	0	0	0	0	0	0	0	1	0	0	0	1	0	0	0	1	0	1	1	0	0	0	0	0	0	0	0	0	0	0	0	0	0	0	0	0	0	0	0	0	0	0	0	0	0	0
OTU_571	0	0	0	0	0	0	0	0	0	0	0	0	0	0	0	0	0	0	0	0	0	0	0	0	2	0	0	0	0	0	0	0	0	0	0	0	0	0	0	0	0	0	0	0	0	25	40	125	2
OTU_574	0	0	0	0	0	0	0	0	0	0	0	0	0	0	0	0	0	0	17	0	5	1	4	1	1	37	6	0	0	0	0	0	1	0	0	0	11	7	6	41	10	4	3	2	19	152	0	21	0
OTU_575	0	0	0	0	0	0	0	0	0	0	0	0	0	0	0	0	0	0	0	0	0	0	0	0	0	0	0	0	0	0	0	0	0	0	0	0	0	0	0	0	0	0	0	0	0	0	0	0	0
OTU_58	0	0	2	0	0	0	0	0	0	0	0	0	0	0	0	0	0	0	0	0	0	0	0	0	0	0	0	0	0	0	0	0	0	0	0	0	0	0	0	0	0	0	0	0	0	0	0	0	0
OTU_587	0	0	0	0	0	0	0	0	0	0	0	0	0	0	0	0	0	0	0	0	0	0	0	0	0	0	0	16	32	43	0	1	5	2	0	1	0	0	0	0	0	0	0	0	0	0	0	0	0
OTU_59	4569	313	1203	1149	1031	491	1990	93	87	0	1	0	0	1	0	5	0	0	2454	33	32	1147	675	298	98	2845	292	20	67	14	24	16	7	1	6	3	45	357	2	2681	1418	67	194	0	657	110	4	6	0
OTU_590	0	0	0	0	0	0	0	0	0	0	0	0	0	0	0	0	0	0	0	24	30	0	7	12	11	1	0	0	0	0	0	0	0	0	0	0	0	8	29	4	0	0	10	43	0	0	0	0	0
OTU_598	0	0	0	0	0	0	0	0	0	0	1	3	0	2	13	0	0	0	10	0	0	35	0	0	0	23	4	0	0	0	0	1	0	0	0	0	0	0	0	0	0	0	0	0	0	0	0	0	0
OTU_6	203	156	40	77	21	4	46	3	37	53758	85980	44094	69374	147756	146087	63250	4305	12112	21713	28	51	890	1455	759	996	1520	146	2	39	46	16	123	147	2	0	0	12	59	3965	59	33	35	0	888	2	82	119	480	2
OTU_60	0	0	0	2	0	0	0	0	0	0	0	0	0	0	0	0	0	0	1	1	0	0	2	0	0	0	0	0	0	0	0	0	0	0	0	0	0	0	0	0	0	0	0	0	0	0	0	0	0
OTU_609	73	151	94	84	125	14	25	19	12	0	0	0	0	0	0	0	0	0	0	0	0	0	0	0	0	0	0	10	26	0	0	1	1	0	0	0	0	0	0	0	0	0	0	0	0	0	0	0	0
OTU_61	0	1	2	0	0	1	0	0	0	0	0	0	0	0	0	0	0	0	0	0	0	1	0	0	0	1	1	0	0	0	0	0	0	0	1	1	1	0	0	1	0	0	0	0	1	0	0	0	0
OTU_62	0	0	0	0	0	0	0	0	0	0	0	0	0	0	0	0	0	0	492	4	7	75	80	19	94	436	45	12	0	0	0	2	0	9	0	9	0	0	0	0	0	0	0	0	0	5	0	2	0
OTU_63	0	0	0	5	0	0	0	0	2	0	0	0	0	0	0	0	9	0	1	0	0	0	0	0	0	1	0	0	0	0	0	0	0	9	4	6	0	2	0	0	0	0	1	8	3	0	0	0	4
OTU_631	0	0	0	0	0	0	0	0	0	0	0	0	0	0	0	0	0	0	0	0	0	0	1	0	0	1	0	0	0	0	0	0	0	0	0	0	0	0	0	0	0	0	0	0	0	0	0	0	0
OTU_64	0	0	0	0	1	0	0	0	0	0	0	0	0	0	0	0	0	0	855	13	6	88	117	60	11	75	14	0	0	0	0	0	0	0	0	0	0	0	0	0	0	0	0	0	0	18	9	0	0
OTU_645	0	0	0	0	0	0	0	0	0	0	0	0	0	0	0	0	0	0	0	0	0	0	0	0	0	0	0	0	0	0	0	0	0	0	0	0	0	0	0	0	0	0	0	0	0	0	0	0	0
OTU_65	0	0	0	1	0	0	0	0	0	0	0	0	0	0	0	0	0	0	2	1	0	0	0	0	0	2	0	0	0	0	0	0	0	0	0	0	0	2	0	0	0	0	0	0	0	0	0	0	0
OTU_650	0	0	0	0	0	0	0	0	0	0	0	0	0	0	0	0	0	0	3	1	35	0	1	6	59	9	2	0	0	0	0	0	0	0	0	0	0	0	0	0	0	0	0	0	0	0	9	4	91
OTU_657	0	0	0	0	0	0	0	0	0	0	0	0	0	0	0	0	0	0	0	0	0	0	0	0	0	0	0	0	0	0	0	0	0	0	0	0	0	0	0	0	0	0	0	0	0	0	0	0	0
OTU_66	0	0	0	1	0	0	0	0	0	0	0	1	0	0	0	0	0	0	70	16	9	27	28	27	14	187	12	0	0	0	0	0	2	0	0	0	66	18	10	234	51	10	14	14	80	1008	11	84	8
OTU_67	35	30	62	198	20	53	505	10	22	0	0	0	0	0	0	0	0	0	29	1	0	11	1	0	0	51	8	3	7	12	29	16	5	0	1	1	0	0	0	0	0	0	0	0	0	1973	1	5	0
OTU_670	2	92	1	1	1	1	5	0	0	568	344	58032	142	1107	370	1806	134	113	19	1	15	52	10	29	44	11	20	0	1	8	21	33	41	0	0	0	0	1	1095	2	1	2	0	232	0	42	2	0	0
OTU_675	0	0	0	0	0	0	0	0	0	127	2	0	0	0	1	29	13	0	0	0	0	0	0	0	0	0	0	0	0	0	0	0	0	0	0	0	0	0	4	0	0	0	0	11	0	0	0	0	0
OTU_676	0	0	0	0	0	0	0	0	0	0	0	0	0	0	0	0	0	0	0	0	0	0	2	1	0	0	0	0	0	0	0	0	0	0	0	0	0	0	0	0	0	0	0	0	0	8	79	104	0
OTU_68	0	1	0	1	0	0	0	0	0	3	0	0	0	0	0	0	0	0	0	0	0	0	0	3	0	1	0	0	19	0	0	0	0	0	0	0	0	0	0	0	0	0	0	0	0	0	0	0	0
OTU_687	17	22	7	9	34	11	3	16	10	0	0	0	0	0	0	0	0	0	0	0	0	0	0	0	0	0	0	1	0	0	0	0	0	2	0	0	0	0	0	0	0	0	0	0	0	4	0	0	0
OTU_69	0	0	0	0	0	0	0	0	0	0	0	0	0	0	0	0	0	0	11	7	4	23	2	1	1	12	8	0	0	1	0	3	0	0	0	0	0	0	0	0	0	0	0	0	0	0	0	0	0
OTU_693	0	3	1	0	0	0	0	0	0	0	0	0	0	1	0	0	0	0	2	0	0	3	0	0	0	3	1	0	0	0	0	0	0	0	0	0	0	0	0	0	0	0	0	0	0	0	0	0	0
OTU_695	0	0	0	0	0	0	0	0	0	0	0	0	0	0	0	0	0	0	0	0	0	1	1	1	0	0	0	0	0	0	0	0	0	0	0	0	0	0	0	0	0	0	0	0	0	0	0	0	0
OTU_7	69	1	22	0	5	0	0	1	0	22	17	3	25	8	19	4	0	0	103	11	0	202	20	11	3	135	25	0	14	0	0	81	3	0	0	1	10	6	4	2	4	1	0	0	0	0	0	8	0
OTU_70	0	0	0	0	0	0	0	0	0	0	0	0	0	0	0	0	0	0	90	1	3	20	422	229	4	23	0	0	0	0	0	0	0	0	0	0	0	0	0	0	0	0	0	0	0	0	0	0	0
OTU_700	0	3	0	0	0	0	0	0	0	1670	972	0	2	0	5	8034	167	3	2	0	0	0	0	2	1	4	1	0	1	1	0	0	1	0	0	0	0	2	0	0	0	3	0	0	0	0	2	0	0
OTU_703	1	0	0	0	0	0	0	0	0	0	0	0	0	0	0	0	0	0	0	0	0	0	0	0	0	0	0	22	114	38	60	98	6	2	5	14	0	0	0	0	0	0	0	0	0	0	0	0	0
OTU_71	0	0	0	0	0	0	0	0	0	0	0	0	0	0	0	0	0	0	0	0	0	7	0	0	1	0	1	0	0	0	0	0	0	0	0	0	0	0	0	0	0	0	0	0	0	0	0	0	0
OTU_722	3	1	0	0	3	0	0	0	0	3	3	0	2	0	1	1	0	0	3	2	0	0	2	0	0	3	1	0	2	0	0	13	1	0	1	0	0	0	0	1	1	1	0	0	0	0	0	0	0
OTU_73	0	0	0	0	0	0	0	0	0	0	0	0	0	0	1	0	0	0	263	6	3	717	3	0	12	506	60	3	16	15	24	18	1	0	2	9	0	0	0	0	0	0	0	0	0	25	0	4	0
OTU_733	0	0	0	0	0	0	0	0	0	0	0	0	0	0	0	0	0	0	0	0	0	0	0	0	0	0	0	0	0	0	0	0	0	0	0	0	0	0	0	0	0	0	0	0	0	0	0	0	0
OTU_74	0	0	0	0	0	0	0	0	0	0	0	0	0	0	0	0	0	0	0	0	0	0	0	0	0	0	0	0	0	0	0	0	0	0	0	0	0	0	0	0	0	0	0	0	0	0	0	0	0
OTU_75	0	0	0	0	0	0	0	0	0	0	0	0	0	1	0	0	0	0	179	15	6	347	0	0	2	251	52	27	131	23	46	38	8	0	7	14	0	0	0	0	0	0	0	0	0	0	0	0	0
OTU_757	0	0	0	0	0	0	0	0	0	0	0	0	0	0	0	0	0	0	77	2	3	257	0	0	2	76	12	0	0	0	0	0	0	0	0	0	0	0	0	0	0	0	0	0	0	0	0	0	0
OTU_758	0	0	0	0	0	0	0	0	0	0	0	0	0	0	0	0	0	0	0	0	1	0	0	0	0	0	0	0	0	0	0	0	0	0	1	0	0	0	0	0	0	0	0	0	0	0	0	0	0
OTU_76	0	0	0	0	0	0	0	0	0	0	0	0	0	0	0	0	0	0	154	0	1	495	2	0	17	85	27	0	0	0	0	1	0	0	0	0	0	0	0	0	0	0	0	0	0	0	0	0	0
OTU_765	0	0	0	0	0	0	0	0	0	0	0	0	0	0	0	0	0	0	153	3	2	348	0	0	4	182	23	0	0	0	0	0	0	0	0	0	0	0	0	0	0	0	0	0	0	0	0	0	0
OTU_767	0	0	0	0	0	0	0	0	0	0	0	0	0	0	0	0	0	0	0	0	0	0	0	0	0	0	0	0	0	0	0	0	0	0	0	0	0	0	0	0	0	0	0	0	0	0	0	0	0
OTU_77	0	0	0	0	0	0	0	0	0	0	0	0	0	0	0	0	0	0	0	0	0	0	0	0	0	0	0	0	0	0	0	0	0	0	0	0	2	0	0	0	0	0	0	0	0	0	0	0	0
OTU_78	0	0	0	0	0	0	0	0	0	0	0	0	0	0	0	0	0	0	317	0	0	6	49	37	1	539	50	0	0	0	0	0	0	0	0	0	0	0	0	0	0	0	0	0	0	30	10	0	0
OTU_789	0	0	0	0	0	0	0	0	0	0	0	0	0	0	0	0	0	0	2817	32	34	233	3572	1696	375	6580	1519	0	0	0	0	0	1	0	0	0	0	0	0	0	0	0	0	0	0	29	108	6	6
OTU_79	1	6	0	1	0	0	0	0	0	0	0	0	0	0	4	3	0	0	37	1	0	25	0	0	1	43	1	0	0	0	0	0	0	0	2	0	0	0	0	0	0	0	1	0	0	1	0	0	0
OTU_8	0	0	0	0	2	2	0	0	0	0	3	1	0	1	1	0	0	0	47903	8607	11887	862	26331	11680	9634	35961	2699	1	2	5	0	0	0	1	0	0	0	0	0	1	0	0	0	0	0	25	365	88	1367
OTU_80	0	0	0	0	0	0	0	0	0	0	0	0	1	3	0	0	0	0	0	0	0	0	0	0	0	0	0	0	0	0	0	1	0	0	0	0	0	0	0	0	0	0	0	0	0	0	1	0	0
OTU_81	0	0	0	0	0	0	0	0	0	0	0	0	0	0	0	0	0	0	298	5	4	68	315	120	38	219	32	0	0	0	0	0	0	0	0	0	0	0	0	0	0	0	0	0	0	50	39	0	0
OTU_82	0	0	0	0	1	0	0	0	0	0	0	0	0	2	0	0	0	0	8	0	0	1	0	0	0	0	0	0	0	0	0	0	0	0	0	0	0	0	0	0	0	0	0	0	0	0	0	0	0
OTU_83	0	0	0	0	0	0	0	0	0	0	0	0	0	0	0	0	0	0	24	0	0	8	0	0	0	14	0	0	0	0	0	0	1	0	0	0	0	0	0	0	0	0	0	0	0	0	0	0	0
OTU_833	0	0	0	0	0	0	0	0	0	0	0	0	0	0	0	0	0	0	1	0	0	0	0	11	5	0	0	0	0	0	0	0	0	0	0	0	0	0	0	0	0	0	0	0	0	10	91	3	1
OTU_84	0	0	0	0	0	0	0	0	0	0	0	0	0	0	0	0	0	0	0	0	0	0	0	0	0	0	0	0	0	0	0	0	0	0	0	0	0	0	0	0	0	0	0	0	0	1	0	0	0
OTU_846	0	0	0	0	0	0	0	0	0	0	0	0	0	1	0	0	0	0	0	0	2	0	4	22	18	0	0	0	0	0	0	0	0	0	0	0	0	0	0	0	0	0	0	0	0	516	107	653	9
OTU_85	0	1	0	0	0	0	0	0	0	0	0	0	0	0	0	0	0	0	0	0	0	0	0	0	0	0	0	0	0	0	0	0	0	0	0	0	0	0	0	0	0	0	0	0	0	0	0	0	0
OTU_86	0	0	0	0	4	0	0	0	0	0	0	0	0	0	0	0	0	0	154	2	8	224	3	4	10	227	20	0	0	0	0	0	0	0	0	0	0	0	0	0	0	0	0	0	0	4	0	0	0
OTU_865	2	0	0	0	0	0	0	0	0	0	0	0	0	0	0	0	0	0	4	0	0	22	0	0	0	1	0	0	0	0	0	0	0	0	0	1	0	0	0	0	0	0	0	0	1	0	0	0	0
OTU_87	0	0	0	0	0	0	0	0	0	0	0	0	0	0	0	0	0	0	325	10	1	37	0	1	9	198	15	0	0	0	20	3	0	0	0	2	0	0	0	0	0	0	0	0	0	239	41	198	2
OTU_89	50	0	0	29	0	30	27	0	0	11	54	15	19	0	21	0	0	0	0	11	21	27	0	17	34	20	23	0	7	32	42	71	0	0	0	0	0	10	0	9	6	0	0	0	0	15	16	15	0
OTU_9	2	22	1	260	93	3	101	2619	3590	0	1	2	0	1	0	0	0	1	25948	6437	8310	211	30823	14114	6845	13917	1233	0	2	5	0	2	0	1	0	4	0	1	1	1	0	1	1	0	0	1	21	24	35
OTU_90	0	0	0	0	0	0	0	0	0	0	0	0	0	0	0	0	0	0	4	0	0	3	8	0	0	2	0	0	0	0	0	0	0	0	0	0	0	0	0	0	0	0	0	0	0	2	0	0	0
OTU_91	0	0	0	0	0	0	0	0	0	0	0	0	0	0	0	0	0	0	225	0	0	67	28	5	26	244	34	0	0	0	0	0	0	0	0	0	0	0	0	0	0	0	0	0	0	44	0	7	0
OTU_92	0	0	0	0	0	0	0	0	0	0	0	0	0	0	0	0	0	0	132	20	11	185	20	7	34	180	27	0	0	0	0	0	0	0	0	0	0	0	0	0	0	0	0	0	0	10	0	1	0
OTU_93	2	9	0	0	0	0	0	0	0	0	0	0	0	0	0	0	0	0	0	0	0	0	0	0	0	0	0	60	67	289	109	77	43	28	97	399	0	0	0	0	0	0	0	0	0	0	0	0	0
OTU_94	0	0	0	0	0	0	0	0	0	1	0	0	0	0	0	0	0	0	0	0	0	0	0	0	0	0	0	0	0	0	0	0	0	0	0	0	3	0	0	0	0	0	0	0	0	90	94	1686	66
OTU_95	0	0	0	0	0	0	0	0	0	0	0	0	0	0	0	0	0	0	0	0	0	0	0	0	0	0	0	0	0	0	0	0	0	0	0	0	0	0	0	0	0	0	0	0	0	0	0	0	0
OTU_956	0	0	0	0	0	0	0	0	0	0	0	0	0	0	0	0	0	0	0	0	0	0	0	0	0	0	0	0	0	0	0	0	0	0	0	0	0	0	0	0	0	0	0	0	0	0	0	0	0
OTU_96	0	0	1	0	0	0	0	0	0	0	0	0	0	0	0	0	0	0	4	0	0	2	0	0	0	3	0	0	0	0	0	0	0	0	0	0	1	0	0	0	0	0	0	0	0	0	0	0	0
OTU_960	0	0	0	0	0	0	0	0	0	0	0	0	0	0	0	0	0	0	1	0	0	0	0	0	0	0	0	0	0	0	0	0	0	0	0	0	0	0	0	0	0	0	0	0	0	3	0	0	0
OTU_969	2	0	0	0	0	0	0	0	0	0	0	0	0	0	0	0	0	0	1	0	0	0	1	0	1	0	0	0	0	0	0	0	0	0	0	0	0	0	0	0	0	0	0	0	0	3	4	105	1
OTU_97	0	0	0	1	0	0	0	0	0	0	0	8	0	3	0	0	0	0	0	1	2	0	0	0	0	4	0	0	0	0	0	0	0	0	0	0	0	0	0	0	0	0	0	0	0	0	0	0	0
OTU_98	0	0	0	0	0	0	0	0	0	0	0	0	0	0	0	0	0	0	0	0	0	0	0	0	0	0	0	0	0	0	0	0	0	0	0	0	0	0	0	0	0	0	0	0	0	0	1	0	0
OTU_99	0	0	0	0	0	0	0	0	0	0	0	0	0	0	0	0	0	0	36	2	2	453	0	0	0	56	34	0	0	0	0	0	0	0	0	0	0	0	0	0	0	0	0	0	0	0	0	0	0
OTU_998	376	371	352	170	231	177	465	23	12	0	0	0	0	0	0	0	0	0	2	2	0	0	3	2	0	0	0	0	21	0	0	5	1	0	0	1	0	0	0	0	0	0	0	0	0	0	0	0	0
Total reads	155594	115026	151889	151139	135962	148697	132790	16345	15364	186775	184974	147468	79575	178490	169580	95326	16952	23814	426787	116003	116107	491219	280834	128575	100550	326167	33439	163761	121469	132035	213587	142119	156635	6057	8901	12902	80545	63933	106038	66967	71926	67352	10436	21042	9315	31986	57426	80806	7202
[truncated: 34 more columns]

## Sheet: Diet
Supplementary Data S1. Taxonomy detailed tables of diet samples (FN, NRF and NRV).
OTU ID	FN1	FN2	FN3	NRF1	NRF2	NRF3	NRV1	NRV2	NRV3	Phylum	Class	Order	Family	Genus
OTU_1067	0	0	7	0	0	0	0	0	0	Acidobacteria	Acidobacteriia	Solibacterales	Solibacteraceae(Subgroup3)	Bryobacter
OTU_1068	8	0	0	0	0	0	0	0	0	Acidobacteria	Acidobacteriia	Solibacterales	Solibacteraceae(Subgroup3)	Bryobacter
OTU_1207	0	2	2	0	0	0	0	0	0	Acidobacteria	Blastocatellia(Subgroup4)	Blastocatellales	Blastocatellaceae	Stenotrophobacter
OTU_1371	0	3	0	0	0	0	0	0	0	Acidobacteria	Subgroup6	Acidobacteriabacterium	Acidobacteriabacterium	Acidobacteriabacterium
OTU_1372	0	2	0	0	0	0	0	0	0	Acidobacteria	Subgroup6
OTU_357	20	1	8	0	0	0	0	0	0	Acidobacteria	Acidobacteriia	Acidobacteriales	Acidobacteriaceae(Subgroup1)	Terriglobus
OTU_483	1	2	4	0	0	0	0	0	0	Acidobacteria	Blastocatellia(Subgroup4)	Blastocatellales	Blastocatellaceae
OTU_484	19	3	5	0	0	0	0	0	0	Acidobacteria	Blastocatellia(Subgroup4)	Blastocatellales	Blastocatellaceae	Blastocatella
OTU_637	2	0	0	0	0	0	0	3	0	Acidobacteria	Blastocatellia(Subgroup4)	Blastocatellales	Blastocatellaceae
OTU_672	0	2	0	0	0	0	0	0	0	Acidobacteria	Acidobacteriia	Acidobacteriales	Acidobacteriaceae(Subgroup1)	Granulicella
OTU_674	0	3	0	0	0	0	0	0	0	Acidobacteria	Acidobacteriia	Acidobacteriales	Acidobacteriaceae(Subgroup1)	Edaphobacter
OTU_834	0	0	2	0	0	0	0	0	0	Acidobacteria	Subgroup6
OTU_978	0	0	3	0	0	0	0	0	0	Acidobacteria	Acidobacteriia	Solibacterales	Solibacteraceae(Subgroup3)	Bryobacter
OTU_1000	0	0	0	0	0	0	0	1	2	Actinobacteria	Actinobacteria	Micrococcales	Cellulomonadaceae
OTU_1019	0	0	0	0	0	0	5	1	7	Actinobacteria	Actinobacteria	Micrococcales	Micrococcaceae
OTU_1021	0	0	0	0	0	0	11	13	19	Actinobacteria	Actinobacteria	Micrococcales	Micrococcaceae	Rothia
OTU_1028	0	0	0	0	0	0	2	0	0	Actinobacteria	Actinobacteria	Micrococcales	Micrococcaceae	Rothia
OTU_103	60	20	8	0	0	0	4	15	34	Actinobacteria	Actinobacteria	Kineosporiales	Kineosporiaceae	Pseudokineococcus
OTU_1030	0	0	2	0	0	0	15	16	35	Actinobacteria	Actinobacteria	Micrococcales	Micrococcaceae	Pseudarthrobacter
OTU_1050	5	0	0	0	0	0	0	0	0	Actinobacteria	Actinobacteria	Pseudonocardiales	Pseudonocardiaceae
OTU_1052	2	0	0	0	0	0	0	0	0	Actinobacteria	Actinobacteria	Streptosporangiales	Nocardiopsaceae	Nocardiopsis
OTU_1054	12	1	2	0	0	0	0	0	0	Actinobacteria	Actinobacteria	Pseudonocardiales	Pseudonocardiaceae	Actinomycetospora
OTU_1061	0	4	0	0	0	0	0	0	0	Actinobacteria	Actinobacteria	Propionibacteriales	Propionibacteriaceae	Jiangella
OTU_1063	4	0	0	0	0	0	0	0	0	Actinobacteria	Thermoleophilia	Solirubrobacterales	67-14
OTU_1064	2	0	1	0	0	0	0	0	0	Actinobacteria	Thermoleophilia	Solirubrobacterales	67-14
OTU_1065	12	4	3	0	0	0	0	0	0	Actinobacteria	Actinobacteria	Pseudonocardiales	Pseudonocardiaceae	Saccharopolyspora
OTU_1066	6	0	0	0	0	0	0	0	0	Actinobacteria	Acidimicrobiia	Microtrichales	Microtrichaceae
OTU_1074	1	1	2	0	0	0	0	0	1	Actinobacteria	Actinobacteria	Micrococcales	Promicromonosporaceae
OTU_1084	0	0	0	0	0	0	0	0	3	Actinobacteria	Actinobacteria	Micrococcales	Cellulomonadaceae	Oerskovia
OTU_1092	0	0	0	0	0	0	6	2	12	Actinobacteria	Actinobacteria	Micromonosporales	Micromonosporaceae
OTU_1099	0	2	1	0	0	0	8	16	8	Actinobacteria	Actinobacteria	Micrococcales	Microbacteriaceae	Microbacterium
OTU_110	0	0	0	1	0	1	0	0	0	Actinobacteria	Actinobacteria	Micrococcales	Micrococcaceae
OTU_1112	0	0	0	0	0	0	0	1	2	Actinobacteria	Actinobacteria	Micrococcales	Micrococcaceae
OTU_1116	10	1	2	0	0	0	0	0	0	Actinobacteria	Actinobacteria	Propionibacteriales	Nocardioidaceae	Nocardioides
OTU_1117	0	0	0	0	0	0	0	2	10	Actinobacteria	Actinobacteria	Micrococcales	Micrococcaceae
OTU_1120	0	0	0	0	0	0	2	3	7	Actinobacteria	Actinobacteria	Micrococcales	Micrococcaceae
OTU_1153	0	0	0	0	0	0	0	2	2	Actinobacteria	Actinobacteria	Micrococcales	Micrococcaceae	Glutamicibacter
OTU_116	66	10	21	0	0	0	0	0	0	Actinobacteria	Actinobacteria	Pseudonocardiales	Pseudonocardiaceae	Saccharopolyspora
OTU_1160	0	0	0	0	0	0	2	0	4	Actinobacteria	Actinobacteria	Micrococcales	Micrococcaceae	Kocuria
OTU_1176	2	1	0	0	0	0	0	0	0	Actinobacteria	Acidimicrobiia	Microtrichales	Ilumatobacteraceae
OTU_1213	0	0	0	0	2	0	0	0	0	Actinobacteria	Acidimicrobiia	IMCC26256	bacterium	bacterium
OTU_1215	2	4	1	0	0	0	0	0	0	Actinobacteria	Actinobacteria	Kineosporiales	Kineosporiaceae	Kineococcus
OTU_1263	0	0	0	0	0	0	0	0	2	Actinobacteria	Actinobacteria	Corynebacteriales	Nocardiaceae	Rhodococcus
OTU_1272	0	0	0	0	0	0	1	4	35	Actinobacteria	Actinobacteria	Micrococcales	Micrococcaceae	Rothia
OTU_1289	0	0	0	0	0	0	2	0	0	Actinobacteria	Actinobacteria	Micromonosporales	Micromonosporaceae	Micromonospora
OTU_13	71	127	50	0	1	2	1024	2125	7088	Actinobacteria	Actinobacteria	Micrococcales	Micrococcaceae	Glutamicibacter
OTU_1332	0	0	0	0	0	0	4	0	5	Actinobacteria	Actinobacteria	Kineosporiales	Kineosporiaceae	Quadrisphaera
OTU_136	11	0	4	0	0	0	0	63	56	Actinobacteria	Actinobacteria	Micrococcales	Dermatophilaceae	Dermatophilus
OTU_1381	0	0	2	0	0	0	0	0	0	Actinobacteria	Thermoleophilia	Gaiellales		bacterium
OTU_1400	0	3	3	0	0	0	19	24	37	Actinobacteria	Actinobacteria	Micrococcales	Beutenbergiaceae
OTU_1409	0	0	0	0	0	0	0	3	0	Actinobacteria	Actinobacteria	Corynebacteriales	Nocardiaceae	Rhodococcus
OTU_1410	0	0	0	0	0	0	0	2	1	Actinobacteria	Actinobacteria	Micrococcales	Dermabacteraceae	Brachybacterium
OTU_1412	0	0	0	0	0	0	0	0	2	Actinobacteria	Actinobacteria	Micrococcales	Intrasporangiaceae
OTU_1447	0	0	0	0	0	0	9	9	25	Actinobacteria	Actinobacteria	Micrococcales	Micrococcaceae	Pseudarthrobacter
OTU_145	34	6	1	0	0	0	0	24	3	Actinobacteria	Actinobacteria	Propionibacteriales	Nocardioidaceae	Aeromicrobium
OTU_1466	0	0	0	0	0	0	0	0	2	Actinobacteria	Actinobacteria	Micrococcales	Dermabacteraceae	Brachybacterium
OTU_1474	0	0	0	0	0	0	0	2	0	Actinobacteria	Actinobacteria	Propionibacteriales	Nocardioidaceae	Nocardioides
OTU_15	1	0	1	743	1	0	0	0	0	Actinobacteria	Actinobacteria	Corynebacteriales	Corynebacteriaceae	Corynebacterium1
OTU_1510	0	2	0	0	0	0	0	0	0	Actinobacteria	Actinobacteria	Micrococcales	Microbacteriaceae	Parafrigoribacterium
OTU_156	49	7	19	0	0	0	0	0	6	Actinobacteria	Actinobacteria	Frankiales	Geodermatophilaceae	Geodermatophilus
OTU_174	26	11	24	0	0	0	0	0	16	Actinobacteria	Actinobacteria	Micrococcales	Micrococcales	Timonella
OTU_178	63	12	40	0	0	0	0	0	0	Actinobacteria	Actinobacteria	Micrococcales	Brevibacteriaceae	Brevibacterium
OTU_179	29	8	27	0	0	0	0	0	2	Actinobacteria	Actinobacteria	Kineosporiales	Kineosporiaceae	Kineosporia
OTU_180	19	1	2	0	0	0	4	33	63	Actinobacteria	Actinobacteria	Frankiales
OTU_182	38	1	3	0	0	0	10	13	76	Actinobacteria	Actinobacteria	Propionibacteriales	Nocardioidaceae	Nocardioides
OTU_187	23	3	6	0	0	0	0	0	0	Actinobacteria	Actinobacteria	Pseudonocardiales	Pseudonocardiaceae	Pseudonocardia
OTU_190	24	10	8	0	0	0	0	0	2	Actinobacteria	Actinobacteria	Propionibacteriales	Nocardioidaceae	Nocardioides
OTU_192	28	7	6	0	0	0	0	0	0	Actinobacteria	Actinobacteria	Micrococcales	Promicromonosporaceae	Promicromonospora
OTU_195	5	0	1	0	0	0	15	12	6	Actinobacteria	Actinobacteria	Micrococcales	Intrasporangiaceae	Ornithinimicrobium
OTU_196	0	0	0	0	0	0	0	0	65	Actinobacteria	Actinobacteria	Frankiales	Geodermatophilaceae	Antricoccus
OTU_201	34	8	19	0	0	0	0	0	0	Actinobacteria	Actinobacteria	Pseudonocardiales	Pseudonocardiaceae	Saccharomonospora
OTU_202	16	5	9	0	0	0	0	0	25	Actinobacteria	Actinobacteria	Corynebacteriales	Corynebacteriaceae	Corynebacterium1
OTU_208	21	5	11	0	0	0	0	20	4	Actinobacteria	Actinobacteria	Propionibacteriales	Nocardioidaceae	Nocardioides
OTU_209	26	4	4	0	0	0	9	0	59	Actinobacteria	Actinobacteria	Propionibacteriales	Nocardioidaceae	Nocardioides
OTU_21	2427	378	929	0	0	1	349	523	596	Actinobacteria	Actinobacteria	Micrococcales	Microbacteriaceae	Pseudoclavibacter
OTU_220	1	0	1	0	0	0	10	11	18	Actinobacteria	Actinobacteria	Propionibacteriales	Propionibacteriaceae	Propioniciclava
OTU_226	46	4	8	0	0	0	0	0	0	Actinobacteria	Actinobacteria	Micromonosporales	Micromonosporaceae	Actinoplanes
OTU_230	0	0	0	0	0	0	10	0	21	Actinobacteria	Actinobacteria	Corynebacteriales	Corynebacteriaceae	Corynebacterium
OTU_24	36	11	25	0	0	0	1320	1919	2776	Actinobacteria	Actinobacteria	Micrococcales	Micrococcaceae	Kocuria
OTU_245	6	1	0	0	0	0	0	0	2	Actinobacteria	Actinobacteria	Micrococcales	Cellulomonadaceae
OTU_246	0	0	0	0	0	0	37	87	340	Actinobacteria	Actinobacteria	Micrococcales	Micrococcaceae	Micrococcus
OTU_281	35	5	8	0	0	0	0	26	14	Actinobacteria	Actinobacteria	Micrococcales	Micrococcaceae	Arthrobacter
OTU_282	35	5	12	0	0	0	0	0	0	Actinobacteria	Actinobacteria	Corynebacteriales	Nocardiaceae	Williamsia
OTU_285	0	0	0	0	0	0	0	16	9	Actinobacteria	Actinobacteria	Propionibacteriales	Propionibacteriaceae	Luteococcus
OTU_288	0	0	0	0	0	0	1	7	1	Actinobacteria	Actinobacteria	Corynebacteriales	Corynebacteriaceae	Corynebacterium1
OTU_294	0	0	0	0	0	0	4	0	0	Actinobacteria	Actinobacteria	Micrococcales	Micrococcaceae	Tersicoccus
OTU_302	0	0	0	0	0	0	0	4	6	Actinobacteria	Actinobacteria	Propionibacteriales	Propionibacteriaceae	Propioniciclava
OTU_31	642	134	276	0	0	0	12	12	122	Actinobacteria	Actinobacteria	Micrococcales	Sanguibacteraceae	Sanguibacter
OTU_311	0	0	0	0	0	0	0	0	4	Actinobacteria	Actinobacteria	Micrococcales	Micrococcaceae
OTU_312	261	58	131	0	0	0	17	25	23	Actinobacteria	Actinobacteria	Micrococcales	Microbacteriaceae
OTU_326	0	0	0	0	0	0	0	0	4	Actinobacteria	Actinobacteria	Frankiales	Geodermatophilaceae	Antricoccus
OTU_329	0	0	3	0	0	0	0	0	0	Actinobacteria	Actinobacteria	Micrococcales	Microbacteriaceae	Leucobacter
OTU_344	0	0	0	0	0	0	6	0	0	Actinobacteria	Actinobacteria	Micrococcales	Micrococcaceae
OTU_352	0	0	0	0	0	0	0	0	3	Actinobacteria	Actinobacteria	Micrococcales	Dermacoccaceae
OTU_355	0	0	0	0	0	0	2	9	10	Actinobacteria	Actinobacteria	Micrococcales	Micrococcaceae	Glutamicibacter
OTU_370	0	3	0	0	0	0	11	5	18	Actinobacteria	Actinobacteria	Micrococcales	Microbacteriaceae	Leifsonia
OTU_373	7	1	5	0	0	0	0	0	0	Actinobacteria	Actinobacteria	Propionibacteriales	Nocardioidaceae	Nocardioides
OTU_388	6	0	3	0	0	0	0	0	0	Actinobacteria	Actinobacteria	Frankiales	Nakamurellaceae	Nakamurella
OTU_389	10	1	0	0	0	0	0	0	0	Actinobacteria	Actinobacteria	Micromonosporales	Micromonosporaceae	Stackebrandtia
OTU_394	1	0	2	0	0	0	0	0	41	Actinobacteria	Actinobacteria	Micrococcales	Brevibacteriaceae	Brevibacterium
OTU_395	20	0	2	0	0	0	0	0	0	Actinobacteria	Actinobacteria	Frankiales	Geodermatophilaceae	Blastococcus
OTU_399	4	0	2	0	0	0	0	0	0	Actinobacteria	Actinobacteria	Frankiales	Frankiaceae	Jatrophihabitans
OTU_401	0	0	0	0	0	0	0	22	28	Actinobacteria	Actinobacteria	Micrococcales	Dermacoccaceae	Dermacoccus
OTU_408	26	7	11	1	0	1	0	0	0	Actinobacteria	Actinobacteria	Streptomycetales	Streptomycetaceae	Streptomyces
OTU_426	0	0	0	0	0	0	1	0	11	Actinobacteria	Actinobacteria	Micrococcales	Dermacoccaceae
OTU_430	8	2	0	0	0	0	0	0	0	Actinobacteria	Acidimicrobiia	Microtrichales	Microtrichaceae	IMCC26207
OTU_438	1	0	1	0	0	0	0	0	4	Actinobacteria	Actinobacteria	Corynebacteriales	Corynebacteriaceae	Corynebacterium1
OTU_439	18	2	11	0	0	0	0	0	0	Actinobacteria	Actinobacteria	Pseudonocardiales	Pseudonocardiaceae	Prauserella
OTU_458	10	2	3	0	0	0	0	0	0	Actinobacteria	Actinobacteria	Pseudonocardiales	Pseudonocardiaceae	Saccharopolyspora
OTU_464	0	0	0	0	0	0	7	6	27	Actinobacteria	Actinobacteria	Micrococcales	Dermatophilaceae
OTU_469	34	1	7	0	0	0	0	0	1	Actinobacteria	Actinobacteria	Micromonosporales	Micromonosporaceae	Micromonospora
OTU_470	10	0	5	0	0	0	0	0	0	Actinobacteria	Actinobacteria	Streptomycetales	Streptomycetaceae	Streptomyces
OTU_485	13	1	5	0	0	0	0	0	0	Actinobacteria	Actinobacteria	Streptosporangiales	Nocardiopsaceae	Nocardiopsis
OTU_487	38	1	23	0	0	0	2	5	3	Actinobacteria	Actinobacteria	Micrococcales	Microbacteriaceae
OTU_490	5	6	9	0	0	0	10	26	15	Actinobacteria	Actinobacteria	Micrococcales	Microbacteriaceae
OTU_504	0	0	0	0	0	0	5	11	7	Actinobacteria	Actinobacteria	Micrococcales	Microbacteriaceae	Microbacterium
OTU_51	0	0	0	688	0	0	0	0	0	Actinobacteria	Actinobacteria	Corynebacteriales	Corynebacteriaceae	Corynebacterium1
OTU_514	0	0	0	0	0	0	8	8	9	Actinobacteria	Actinobacteria	Corynebacteriales	Nocardiaceae	Gordonia
OTU_518	0	0	0	0	0	0	12	14	37	Actinobacteria	Actinobacteria	Micrococcales	Micrococcaceae	Pseudarthrobacter
OTU_526	0	0	0	0	0	0	0	21	17	Actinobacteria	Actinobacteria	Micrococcales	Dermatophilaceae
OTU_53	0	0	3	4	2	236	9	8	2	Actinobacteria	Actinobacteria	Propionibacteriales	Propionibacteriaceae	Cutibacterium
OTU_530	0	0	0	0	0	0	10	18	28	Actinobacteria	Actinobacteria	Micrococcales	Micrococcaceae	Micrococcus
OTU_542	0	0	0	0	0	0	0	0	3	Actinobacteria	Actinobacteria	Micrococcales	Micrococcaceae	Glutamicibacter
OTU_547	10	26	47	0	0	0	0	0	0	Actinobacteria	Actinobacteria	Kineosporiales	Kineosporiaceae
OTU_55	251	31	105	0	0	0	15	29	11	Actinobacteria	Actinobacteria	Corynebacteriales	Nocardiaceae	Rhodococcus
OTU_557	0	2	11	0	0	0	0	0	0	Actinobacteria	Actinobacteria
OTU_564	0	2	0	0	0	0	0	0	0	Actinobacteria	Actinobacteria	Kineosporiales	Kineosporiaceae	Quadrisphaera
OTU_57	151	17	38	0	0	0	145	95	139	Actinobacteria	Actinobacteria	Corynebacteriales	Nocardiaceae	Rhodococcus
OTU_577	0	1	1	0	0	0	0	0	0	Actinobacteria	Actinobacteria	Micrococcales	Microbacteriaceae	Leucobacter
OTU_578	0	2	12	0	0	0	0	0	0	Actinobacteria	Actinobacteria	Micrococcales	Microbacteriaceae	Frondihabitans
OTU_609	0	0	0	0	0	0	6	6	19	Actinobacteria	Actinobacteria	Micrococcales	Micrococcaceae	Pseudarthrobacter
OTU_610	4	0	0	0	0	0	0	0	0	Actinobacteria	Actinobacteria	Propionibacteriales	Nocardioidaceae	Nocardioides
OTU_619	0	0	1	0	0	0	3	7	25	Actinobacteria	Actinobacteria	Micrococcales	Micrococcaceae	Glutamicibacter
OTU_620	0	0	0	0	0	0	3	5	20	Actinobacteria	Actinobacteria	Micrococcales	Microbacteriaceae	Curtobacterium
OTU_622	38	5	13	0	0	0	17	6	14	Actinobacteria	Actinobacteria	Micrococcales	Microbacteriaceae
OTU_625	0	0	0	0	0	0	11	6	47	Actinobacteria	Actinobacteria	Micrococcales	Micrococcaceae	Glutamicibacter
OTU_63	407	95	145	0	0	0	1	53	48	Actinobacteria	Actinobacteria	Micrococcales	Microbacteriaceae
OTU_65	0	0	0	2	0	0	0	0	0	Actinobacteria	Actinobacteria	Corynebacteriales	Corynebacteriaceae	Turicella
OTU_656	3	1	0	0	0	0	0	0	0	Actinobacteria	Acidimicrobiia	Microtrichales	Iamiaceae	Iamia
OTU_66	299	41	114	0	0	1	5	30	43	Actinobacteria	Actinobacteria	Micrococcales	Beutenbergiaceae
OTU_663	12	0	3	0	0	0	0	0	0	Actinobacteria	Actinobacteria	Micrococcales	Microbacteriaceae	Agromyces
OTU_670	0	0	0	0	0	0	13	8	27	Actinobacteria	Actinobacteria	Micrococcales	Micrococcaceae	Glutamicibacter
OTU_693	0	2	3	0	0	0	1	0	0	Actinobacteria	Actinobacteria	Propionibacteriales	Nocardioidaceae	Nocardioides
OTU_704	0	0	3	0	0	0	0	0	0	Actinobacteria	Acidimicrobiia	Microtrichales	Ilumatobacteraceae
OTU_708	4	0	3	0	0	0	0	0	0	Actinobacteria	Actinobacteria	Corynebacteriales	Nocardiaceae	Williamsia
OTU_738	1	0	5	0	0	0	0	0	0	Actinobacteria	Actinobacteria	Propionibacteriales	Nocardioidaceae	Nocardioides
OTU_739	23	0	8	0	0	0	0	4	5	Actinobacteria	Actinobacteria	Propionibacteriales	Nocardioidaceae
OTU_742	3	0	2	0	0	0	0	11	3	Actinobacteria	Actinobacteria	Propionibacteriales	Nocardioidaceae	Aeromicrobium
OTU_743	4	3	10	0	0	0	0	0	0	Actinobacteria	Actinobacteria	Micrococcales	Microbacteriaceae
OTU_75	6	0	1	0	0	0	89	198	91	Actinobacteria	Actinobacteria	Corynebacteriales	Corynebacteriaceae
OTU_750	1	0	0	0	0	0	19	0	2	Actinobacteria	Actinobacteria	Micrococcales	Bogoriellaceae	Georgenia
OTU_751	0	0	0	0	0	0	2	0	0	Actinobacteria	Actinobacteria	Streptomycetales	Streptomycetaceae	Streptomyces
OTU_753	0	0	0	0	0	0	2	0	0	Actinobacteria	Actinobacteria	Micrococcales	Micrococcaceae	Glutamicibacter
OTU_754	0	0	0	0	0	0	12	2	13	Actinobacteria	Actinobacteria	Micrococcales	Micrococcaceae	Kocuria
OTU_755	14	5	11	0	0	0	0	0	0	Actinobacteria	Actinobacteria	Micromonosporales	Micromonosporaceae	Actinoplanes
OTU_758	14	4	1	0	0	0	0	45	11	Actinobacteria	Actinobacteria	Propionibacteriales	Nocardioidaceae	Aeromicrobium
OTU_760	4	2	9	0	0	0	0	0	0	Actinobacteria	Acidimicrobiia	Microtrichales	Ilumatobacteraceae
OTU_761	70	22	17	0	0	0	15	72	72	Actinobacteria	Actinobacteria	Micrococcales	Microbacteriaceae	Microbacterium
OTU_762	0	0	0	0	0	0	3	0	0	Actinobacteria	Actinobacteria	Micrococcales	Micrococcaceae	Kocuria
OTU_764	0	0	0	0	0	0	2	1	21	Actinobacteria	Actinobacteria	Micrococcales	Dermatophilaceae
OTU_767	1	0	1	0	0	0	0	0	0	Actinobacteria	Actinobacteria	Frankiales	Nakamurellaceae	Nakamurella
OTU_768	0	0	0	0	0	0	0	2	0	Actinobacteria	Actinobacteria	Micrococcales	Dermacoccaceae
OTU_769	0	2	0	0	0	0	11	20	67	Actinobacteria	Actinobacteria	Micrococcales	Micrococcaceae	Glutamicibacter
OTU_770	3	0	1	0	0	0	0	0	0	Actinobacteria	Actinobacteria	Streptosporangiales	Nocardiopsaceae	Nocardiopsis
OTU_771	0	0	0	0	0	0	7	2	16	Actinobacteria	Actinobacteria	Micrococcales	Micrococcaceae
OTU_772	0	0	0	0	0	0	0	0	2	Actinobacteria	Actinobacteria	Kineosporiales	Kineosporiaceae	Quadrisphaera
OTU_778	5	4	6	0	0	0	0	0	0	Actinobacteria	Actinobacteria	Corynebacteriales	Dietziaceae	Dietzia
OTU_779	2	0	0	0	0	0	0	0	0	Actinobacteria	Actinobacteria	Micrococcales	Intrasporangiaceae
OTU_784	2	0	0	0	0	0	0	0	0	Actinobacteria	Actinobacteria	Micromonosporales	Micromonosporaceae	Longispora
OTU_785	0	0	2	0	0	0	0	0	0	Actinobacteria	Actinobacteria	Streptosporangiales	Streptosporangiaceae	Microbispora
OTU_794	4	2	4	0	0	0	0	0	0	Actinobacteria	Actinobacteria	Kineosporiales	Kineosporiaceae
OTU_796	0	0	0	0	0	0	0	0	2	Actinobacteria	Actinobacteria	Micrococcales	Micrococcaceae	Pseudarthrobacter
OTU_807	0	0	0	0	0	0	0	2	0	Actinobacteria	Actinobacteria	Propionibacteriales	Nocardioidaceae	Aeromicrobium
OTU_809	0	0	0	0	0	0	0	0	4	Actinobacteria	Actinobacteria	Frankiales	Geodermatophilaceae	Antricoccus
OTU_81	242	27	140	0	0	0	0	0	0	Actinobacteria	Actinobacteria	Kineosporiales	Kineosporiaceae	Kineococcus
OTU_813	0	0	0	0	0	0	8	1	5	Actinobacteria	Actinobacteria	Micrococcales	Micrococcaceae
OTU_816	5	3	2	0	0	0	0	0	0	Actinobacteria	Actinobacteria	Micrococcales	Sanguibacteraceae	Sanguibacter
OTU_82	2	0	0	0	0	0	52	244	253	Actinobacteria	Actinobacteria	Micrococcales	Micrococcaceae
OTU_83	245	40	71	0	0	0	0	0	0	Actinobacteria	Actinobacteria	Micrococcales	Sanguibacteraceae	Sanguibacter
OTU_841	0	0	0	0	0	0	9	0	0	Actinobacteria	Actinobacteria	Propionibacteriales	Nocardioidaceae	Nocardioides
OTU_864	0	2	0	0	0	0	6	0	0	Actinobacteria	Actinobacteria	Micrococcales	Jonesiaceae	Jonesia
OTU_866	3	0	0	0	0	0	0	0	0	Actinobacteria	Actinobacteria	Propionibacteriales	Propionibacteriaceae	Microlunatus
OTU_868	0	0	0	0	0	0	0	2	5	Actinobacteria	Actinobacteria	Micrococcales	Microbacteriaceae
OTU_875	2	0	0	0	0	0	0	0	0	Actinobacteria	Actinobacteria	Corynebacteriales	Nocardiaceae	Rhodococcus
OTU_879	0	2	0	0	0	0	0	0	0	Actinobacteria	Actinobacteria	Propionibacteriales	Nocardioidaceae	Aeromicrobium
OTU_89	0	0	0	0	0	0	17	133	216	Actinobacteria	Actinobacteria	Micrococcales	Intrasporangiaceae	Arsenicicoccus
OTU_935	0	0	1	0	0	0	3	25	10	Actinobacteria	Actinobacteria	Micrococcales	Dermabacteraceae	Brachybacterium
OTU_942	11	5	10	0	0	1	0	1	0	Actinobacteria	Actinobacteria	Corynebacteriales	Mycobacteriaceae	Mycobacterium
OTU_943	1	0	0	0	0	0	9	22	27	Actinobacteria	Actinobacteria	Corynebacteriales	Nocardiaceae	Gordonia
OTU_944	0	0	0	0	0	0	8	0	3	Actinobacteria	Actinobacteria	Micrococcales	Intrasporangiaceae
OTU_946	0	0	0	0	0	0	2	0	6	Actinobacteria	Actinobacteria	Micrococcales	Micrococcaceae	Pseudarthrobacter
OTU_947	0	0	0	0	0	0	1	6	1	Actinobacteria	Actinobacteria	Micrococcales	Micrococcaceae	Kocuria
OTU_948	2	0	0	0	0	0	0	0	0	Actinobacteria	Actinobacteria	Corynebacteriales	Mycobacteriaceae	Mycobacterium
OTU_949	1	2	0	0	0	0	0	0	0	Actinobacteria	Actinobacteria	Corynebacteriales	Mycobacteriaceae	Mycobacterium
OTU_954	11	2	1	0	0	1	0	0	0	Actinobacteria	Actinobacteria	Streptomycetales	Streptomycetaceae	Streptomyces
OTU_955	5	0	3	0	0	0	8	26	54	Actinobacteria	Actinobacteria	Micrococcales	Microbacteriaceae	Microbacterium
OTU_958	0	0	0	0	0	0	4	0	1	Actinobacteria	Actinobacteria	Micrococcales	Micrococcaceae
OTU_959	0	0	0	0	0	0	18	16	22	Actinobacteria	Actinobacteria	Micrococcales	Micrococcaceae	Pseudarthrobacter
OTU_960	0	0	0	0	0	0	1	0	37	Actinobacteria	Actinobacteria	Micrococcales	Micrococcaceae	Pseudarthrobacter
OTU_961	0	0	0	0	0	0	7	15	43	Actinobacteria	Actinobacteria	Micrococcales	Microbacteriaceae	Microbacterium
OTU_965	0	0	0	0	0	0	0	0	2	Actinobacteria	Actinobacteria	Micrococcales	Dermatophilaceae
OTU_967	37	6	28	0	0	0	0	0	0	Actinobacteria	Actinobacteria	Kineosporiales	Kineosporiaceae	Kineococcus
OTU_969	0	0	3	0	0	0	0	0	0	Actinobacteria	Actinobacteria	Micrococcales	Microbacteriaceae	Leifsonia
OTU_97	150	22	40	0	0	0	44	160	190	Actinobacteria	Actinobacteria	Micrococcales	Dermabacteraceae	Brachybacterium
OTU_970	0	0	0	0	0	0	0	3	0	Actinobacteria	Actinobacteria	Micrococcales	Micrococcaceae
OTU_972	0	0	0	0	0	0	0	2	4	Actinobacteria	Actinobacteria	Micrococcales	Micrococcaceae	Micrococcus
OTU_973	0	0	0	0	0	0	2	1	0	Actinobacteria	Actinobacteria	Corynebacteriales	Corynebacteriaceae	Corynebacterium1
OTU_98	234	29	71	0	0	0	18	31	40	Actinobacteria	Actinobacteria	Micrococcales	Microbacteriaceae	Curtobacterium
OTU_980	23	3	7	0	0	0	0	0	0	Actinobacteria	Actinobacteria	Micrococcales	Microbacteriaceae	Leucobacter
OTU_982	46	9	8	0	0	0	0	3	2	Actinobacteria	Actinobacteria	Micrococcales	Microbacteriaceae	Leucobacter
OTU_983	6	2	0	0	0	0	0	0	0	Actinobacteria	Actinobacteria	Corynebacteriales	Tsukamurellaceae	Tsukamurella
OTU_984	0	0	0	0	0	0	0	5	0	Actinobacteria	Actinobacteria	Micrococcales	Microbacteriaceae
OTU_986	0	0	0	0	0	0	0	0	10	Actinobacteria	Actinobacteria	Micrococcales	Micrococcaceae	Micrococcus
OTU_988	6	1	7	0	0	0	0	0	0	Actinobacteria	Acidimicrobiia	Microtrichales	Ilumatobacteraceae
OTU_990	0	0	2	0	0	0	0	0	0	Actinobacteria	Actinobacteria	Micrococcales	Cellulomonadaceae
OTU_997	0	0	0	0	0	0	1	0	2	Actinobacteria	Actinobacteria	Corynebacteriales	Corynebacteriaceae	Corynebacterium
OTU_1438	0	0	2	0	0	0	0	0	0	Armatimonadetes	Armatimonadia	Armatimonadales
OTU_100	232	25	48	0	0	0	0	0	0	Bacteroidetes	Bacteroidia	Sphingobacteriales	Sphingobacteriaceae	Sphingobacterium
OTU_1011	6	3	0	0	0	0	0	0	0	Bacteroidetes	Bacteroidia	Chitinophagales	Chitinophagaceae	Terrimonas
OTU_1081	0	0	2	0	0	0	0	0	0	Bacteroidetes	Bacteroidia	Cytophagales	Microscillaceae
OTU_1130	0	1	2	0	0	0	0	0	0	Bacteroidetes	Bacteroidia	Sphingobacteriales	Sphingobacteriaceae	Pedobacter
OTU_1147	0	2	0	0	0	0	0	0	0	Bacteroidetes	Bacteroidia	Sphingobacteriales	Sphingobacteriaceae	Mucilaginibacter
OTU_1154	8	0	1	0	0	0	0	0	0	Bacteroidetes	Bacteroidia	Sphingobacteriales	Sphingobacteriaceae
OTU_118	120	5	25	0	0	0	0	0	0	Bacteroidetes	Bacteroidia	Flavobacteriales	Flavobacteriaceae	Flavobacterium
OTU_1206	2	0	8	0	0	0	0	0	0	Bacteroidetes	Bacteroidia	Sphingobacteriales	Sphingobacteriaceae	Sphingobacterium
OTU_123	110	5	7	0	0	0	0	0	0	Bacteroidetes	Bacteroidia	Sphingobacteriales	Sphingobacteriaceae
OTU_1237	6	0	1	0	0	0	0	0	0	Bacteroidetes	Bacteroidia	BacteroidetesVC2.1Bac22	bacterium	bacterium
OTU_124	113	3	21	0	0	0	0	0	0	Bacteroidetes	Bacteroidia	Flavobacteriales	Weeksellaceae	Chryseobacterium
OTU_1242	4	0	0	0	0	0	0	0	0	Bacteroidetes	Bacteroidia	Chitinophagales	Chitinophagaceae	Chitinophaga
OTU_1243	18	2	0	0	0	0	0	0	0	Bacteroidetes	Bacteroidia	Sphingobacteriales	Sphingobacteriaceae	Pedobacter
OTU_1244	4	3	0	0	0	0	0	0	0	Bacteroidetes	Bacteroidia	Sphingobacteriales	Sphingobacteriaceae	Mucilaginibacter
OTU_1248	0	0	3	0	0	0	0	0	0	Bacteroidetes	Bacteroidia	Chitinophagales	Chitinophagaceae	Flavisolibacter
OTU_1249	0	2	0	0	0	0	0	0	0	Bacteroidetes	Bacteroidia	Chitinophagales	Chitinophagaceae	Ferruginibacter
OTU_125	131	8	24	0	0	0	0	0	0	Bacteroidetes	Bacteroidia	Flavobacteriales	Flavobacteriaceae	Flavobacterium
OTU_1250	5	0	0	0	0	0	0	0	0	Bacteroidetes	Bacteroidia	Chitinophagales	Chitinophagaceae	Terrimonas
OTU_1251	7	0	1	0	0	0	0	0	0	Bacteroidetes	Bacteroidia	Chitinophagales	Chitinophagaceae	Terrimonas
OTU_1252	1	0	3	0	0	0	0	0	0	Bacteroidetes	Bacteroidia	Chitinophagales	Saprospiraceae	Membranicola
OTU_1253	3	0	0	0	0	0	0	0	0	Bacteroidetes	Bacteroidia	Sphingobacteriales	env.OPS17	bacterium
OTU_1257	9	2	2	0	0	0	0	0	0	Bacteroidetes	Bacteroidia	Sphingobacteriales	Sphingobacteriaceae	Sphingobacterium
OTU_1258	0	0	0	0	2	0	0	3	0	Bacteroidetes	Bacteroidia	Chitinophagales	Chitinophagaceae	Cnuella
OTU_1261	0	0	2	0	0	0	0	0	0	Bacteroidetes	Bacteroidia	Flavobacteriales	Weeksellaceae	Chryseobacterium
OTU_1278	5	0	0	0	0	0	0	0	0	Bacteroidetes	Bacteroidia	Cytophagales	Cytophagaceae	Sporocytophaga
OTU_1279	4	0	0	0	0	0	0	0	0	Bacteroidetes	Bacteroidia	Cytophagales	Microscillaceae
OTU_1282	12	1	5	0	0	0	0	0	0	Bacteroidetes	Bacteroidia	Cytophagales	Hymenobacteraceae	Hymenobacter
OTU_1283	3	0	0	0	0	0	0	0	0	Bacteroidetes	Bacteroidia	Sphingobacteriales	NS11-12marinegroup	bacterium
OTU_1284	6	0	0	0	0	0	0	0	0	Bacteroidetes	Bacteroidia	Cytophagales	Spirosomaceae	Spirosoma
OTU_1291	14	0	0	0	0	0	0	0	0	Bacteroidetes	Bacteroidia	Cytophagales	Spirosomaceae	Larkinella
OTU_1292	7	0	0	0	0	0	0	0	0	Bacteroidetes	Bacteroidia	Cytophagales	Spirosomaceae
OTU_1294	3	1	0	0	0	0	0	0	0	Bacteroidetes	Bacteroidia	Cytophagales	Hymenobacteraceae	Hymenobacter
OTU_1295	2	0	0	0	0	0	0	0	0	Bacteroidetes	Bacteroidia	Cytophagales	Hymenobacteraceae	Hymenobacter
OTU_1296	35	0	6	0	0	0	4	0	1	Bacteroidetes	Bacteroidia	Cytophagales	Spirosomaceae	Dyadobacter
OTU_1297	2	0	0	0	0	0	0	0	0	Bacteroidetes	Bacteroidia	Cytophagales	Microscillaceae
OTU_1298	3	0	0	0	0	0	0	0	0	Bacteroidetes	Bacteroidia	Cytophagales	Microscillaceae
OTU_1299	11	0	0	0	0	0	0	0	0	Bacteroidetes	Bacteroidia	Cytophagales	Microscillaceae
OTU_1300	3	1	1	0	0	0	0	0	0	Bacteroidetes	Bacteroidia	Sphingobacteriales	Sphingobacteriaceae	Sphingobacterium
OTU_1301	8	0	0	0	0	0	0	0	0	Bacteroidetes	Bacteroidia	Cytophagales	Hymenobacteraceae	Hymenobacter
OTU_1302	3	0	2	0	0	0	0	0	0	Bacteroidetes	Bacteroidia	Cytophagales	Cyclobacteriaceae
OTU_1303	4	0	0	0	0	0	0	0	0	Bacteroidetes	Bacteroidia	Cytophagales	Microscillaceae
OTU_1304	10	0	0	0	0	0	0	0	0	Bacteroidetes	Bacteroidia	Sphingobacteriales	Sphingobacteriaceae	Mucilaginibacter
OTU_1305	10	1	0	0	0	0	0	0	0	Bacteroidetes	Bacteroidia	Sphingobacteriales	Sphingobacteriaceae	Sphingobacterium
OTU_1308	17	1	5	0	0	0	0	0	0	Bacteroidetes	Bacteroidia	Sphingobacteriales	Sphingobacteriaceae	Mucilaginibacter
OTU_1309	12	0	1	0	0	0	0	0	0	Bacteroidetes	Bacteroidia	Sphingobacteriales	Sphingobacteriaceae	Mucilaginibacter
OTU_1310	6	1	0	0	0	0	0	0	0	Bacteroidetes	Bacteroidia	Sphingobacteriales	Sphingobacteriaceae	Sphingobacterium
OTU_1312	7	0	0	0	0	0	0	0	0	Bacteroidetes	Bacteroidia	Sphingobacteriales	Sphingobacteriaceae	Sphingobacterium
OTU_1314	2	0	2	0	0	0	0	0	0	Bacteroidetes	Bacteroidia	Sphingobacteriales	Sphingobacteriaceae	Sphingobacterium
OTU_1315	5	4	5	0	0	0	0	0	0	Bacteroidetes	Bacteroidia	Sphingobacteriales	Sphingobacteriaceae	Sphingobacterium
OTU_1317	2	0	0	0	0	0	0	0	0	Bacteroidetes	Bacteroidia	Sphingobacteriales	Sphingobacteriaceae	Parapedobacter
OTU_1318	8	0	0	0	0	0	0	0	0	Bacteroidetes	Bacteroidia	Sphingobacteriales	Sphingobacteriaceae	Parapedobacter
OTU_1319	8	1	1	0	0	0	0	0	0	Bacteroidetes	Bacteroidia	Sphingobacteriales	Sphingobacteriaceae	Sphingobacterium
OTU_1320	1	0	3	0	0	0	0	0	0	Bacteroidetes	Bacteroidia	Sphingobacteriales	Sphingobacteriaceae	Sphingobacterium
OTU_1321	11	2	9	0	0	0	0	0	0	Bacteroidetes	Bacteroidia	Sphingobacteriales	Sphingobacteriaceae	Sphingobacterium
OTU_133	152	20	24	0	0	0	0	0	0	Bacteroidetes	Bacteroidia	Sphingobacteriales	Sphingobacteriaceae	Pedobacter
OTU_1427	5	2	0	0	0	0	0	0	0	Bacteroidetes	Bacteroidia	Cytophagales	Hymenobacteraceae	Hymenobacter
OTU_151	63	4	7	0	0	0	0	0	0	Bacteroidetes	Bacteroidia	Sphingobacteriales	Sphingobacteriaceae	Sphingobacterium
OTU_152	182	19	31	0	0	0	20	15	35	Bacteroidetes	Bacteroidia	Flavobacteriales	Weeksellaceae	Chryseobacterium
OTU_1525	1	1	0	0	0	0	3	1	2	Bacteroidetes	Bacteroidia	Flavobacteriales	Weeksellaceae	Chryseobacterium
OTU_155	193	13	23	0	0	0	0	0	0	Bacteroidetes	Bacteroidia	Flavobacteriales	Flavobacteriaceae	Flavobacterium
OTU_163	103	5	21	0	0	0	0	0	0	Bacteroidetes	Bacteroidia	Flavobacteriales	Flavobacteriaceae	Flavobacterium
OTU_166	44	6	4	0	0	0	0	0	0	Bacteroidetes	Bacteroidia	Chitinophagales	Chitinophagaceae	Taibaiella
OTU_167	77	5	9	0	0	0	0	0	0	Bacteroidetes	Bacteroidia	Flavobacteriales	Flavobacteriaceae	Flavobacterium
OTU_168	58	5	11	0	0	0	0	0	0	Bacteroidetes	Bacteroidia	Flavobacteriales	Flavobacteriaceae	Flavobacterium
OTU_169	79	1	8	0	0	0	0	0	0	Bacteroidetes	Bacteroidia	Flavobacteriales	Weeksellaceae	Chishuiella
OTU_170	26	0	2	0	0	0	0	0	0	Bacteroidetes	Bacteroidia	Flavobacteriales	Weeksellaceae	Bergeyella
OTU_171	321	19	41	0	0	0	5	11	0	Bacteroidetes	Bacteroidia	Cytophagales	Spirosomaceae	Dyadobacter
OTU_172	26	3	2	0	0	0	0	0	0	Bacteroidetes	Bacteroidia	Cytophagales	Spirosomaceae	Leadbetterella
OTU_173	49	12	6	0	0	0	0	0	0	Bacteroidetes	Bacteroidia	Flavobacteriales	Flavobacteriaceae	Flavobacterium
OTU_181	22	1	2	0	0	0	7	37	9	Bacteroidetes	Bacteroidia	Sphingobacteriales	Sphingobacteriaceae	Sphingobacterium
OTU_186	81	12	10	0	0	0	0	0	0	Bacteroidetes	Bacteroidia	Sphingobacteriales	Sphingobacteriaceae	Pedobacter
OTU_193	0	0	0	0	0	0	11	27	8	Bacteroidetes	Bacteroidia	Flavobacteriales	Weeksellaceae	Chryseobacterium
OTU_194	49	2	3	0	0	0	4	30	19	Bacteroidetes	Bacteroidia	Flavobacteriales	Weeksellaceae	Chryseobacterium
OTU_200	0	0	1	0	0	0	1	21	0	Bacteroidetes	Bacteroidia	Bacteroidales	Bacteroidaceae	Bacteroides
OTU_211	69	1	0	0	0	0	0	0	0	Bacteroidetes	Bacteroidia	Cytophagales	Cytophagaceae	Cytophaga
OTU_213	102	11	12	1	0	0	0	0	0	Bacteroidetes	Bacteroidia	Cytophagales	Spirosomaceae	Dyadobacter
OTU_216	73	17	21	0	0	0	0	0	0	Bacteroidetes	Bacteroidia	Sphingobacteriales	Sphingobacteriaceae	Sphingobacterium
OTU_231	75	3	16	0	0	0	0	0	0	Bacteroidetes	Bacteroidia	Cytophagales	Hymenobacteraceae	Hymenobacter
OTU_233	26	0	5	0	0	0	0	0	0	Bacteroidetes	Bacteroidia	Sphingobacteriales	Sphingobacteriaceae	Pedobacter
OTU_234	71	4	8	0	0	0	0	0	4	Bacteroidetes	Bacteroidia	Sphingobacteriales	Sphingobacteriaceae	Sphingobacterium
OTU_235	38	1	12	0	0	0	0	0	0	Bacteroidetes	Bacteroidia	Sphingobacteriales	Sphingobacteriaceae	Pedobacter
OTU_241	31	1	2	0	0	0	0	0	0	Bacteroidetes	Bacteroidia	Flavobacteriales	Crocinitomicaceae	Fluviicola
OTU_242	21	0	9	0	0	0	0	0	0	Bacteroidetes	Bacteroidia	Flavobacteriales	Flavobacteriaceae	Flavobacterium
OTU_244	42	6	22	0	0	0	0	0	0	Bacteroidetes	Bacteroidia	Flavobacteriales	Flavobacteriaceae	Flavobacterium
OTU_249	48	9	15	0	0	0	0	0	0	Bacteroidetes	Bacteroidia	Flavobacteriales	Flavobacteriaceae	Flavobacterium
OTU_250	22	0	0	0	0	0	0	0	0	Bacteroidetes	Bacteroidia	Flavobacteriales	Flavobacteriaceae	Flavobacterium
OTU_251	6	0	2	0	0	0	0	0	0	Bacteroidetes	Bacteroidia	Flavobacteriales	Flavobacteriaceae	Flavobacterium
OTU_253	69	7	15	0	0	0	0	0	0	Bacteroidetes	Bacteroidia	Sphingobacteriales	Sphingobacteriaceae	Pedobacter
OTU_258	72	11	8	0	0	0	1	0	0	Bacteroidetes	Bacteroidia	Flavobacteriales	Flavobacteriaceae	Flavobacterium
OTU_259	39	2	1	0	0	0	0	0	0	Bacteroidetes	Bacteroidia	Cytophagales	Cytophagaceae	Cytophaga
OTU_260	2	5	0	0	0	0	0	0	0	Bacteroidetes	Bacteroidia	Cytophagales	Hymenobacteraceae	Adhaeribacter
OTU_261	0	0	0	0	0	0	8	26	0	Bacteroidetes	Bacteroidia	Cytophagales	Spirosomaceae	Spirosoma
OTU_263	7	0	5	0	0	0	0	0	0	Bacteroidetes	Bacteroidia	Cytophagales	Hymenobacteraceae	Hymenobacter
OTU_264	17	0	4	0	0	0	0	0	0	Bacteroidetes	Bacteroidia	Sphingobacteriales	Sphingobacteriaceae	Sphingobacterium
OTU_267	27	0	0	0	0	0	0	0	0	Bacteroidetes	Bacteroidia	Flavobacteriales	Weeksellaceae	Chryseobacterium
OTU_268	28	4	9	0	0	0	0	0	0	Bacteroidetes	Bacteroidia	Sphingobacteriales	Sphingobacteriaceae	Sphingobacterium
OTU_269	38	2	7	0	0	0	0	0	0	Bacteroidetes	Bacteroidia	Sphingobacteriales	Sphingobacteriaceae	Sphingobacterium
OTU_27	44	0	4	0	0	1358	121	286	105	Bacteroidetes	Bacteroidia	Sphingobacteriales	Sphingobacteriaceae	Sphingobacterium
OTU_270	8	0	1	0	0	0	17	10	0	Bacteroidetes	Bacteroidia	Chitinophagales	Chitinophagaceae	Chitinophaga
OTU_271	40	6	13	0	0	0	0	0	0	Bacteroidetes	Bacteroidia	Chitinophagales	Chitinophagaceae
OTU_272	35	2	2	0	0	0	0	0	0	Bacteroidetes	Bacteroidia	Flavobacteriales	Flavobacteriaceae	Flavobacterium
OTU_273	15	2	1	0	0	0	0	0	0	Bacteroidetes	Bacteroidia	Sphingobacteriales	Sphingobacteriaceae	Mucilaginibacter
OTU_274	20	1	3	0	0	0	0	0	0	Bacteroidetes	Bacteroidia	Chitinophagales	Chitinophagaceae	Ferruginibacter
OTU_275	0	0	1	0	0	0	0	36	16	Bacteroidetes	Bacteroidia	Sphingobacteriales	Sphingobacteriaceae	Nubsella
OTU_276	4	0	0	0	0	0	0	0	0	Bacteroidetes	Bacteroidia	Flavobacteriales	Flavobacteriaceae	Sinomicrobium
OTU_278	27	1	0	0	0	0	0	0	0	Bacteroidetes	Bacteroidia	Flavobacteriales	Flavobacteriaceae	Flavobacterium
OTU_280	8	1	0	0	0	0	0	0	0	Bacteroidetes	Bacteroidia	Flavobacteriales	Flavobacteriaceae	Flavobacterium
OTU_304	24	1	2	0	0	0	0	0	0	Bacteroidetes	Bacteroidia	Flavobacteriales	Flavobacteriaceae	Flavobacterium
OTU_305	22	6	8	0	0	0	0	0	0	Bacteroidetes	Bacteroidia	Flavobacteriales	Flavobacteriaceae	Galbibacter
OTU_306	4	0	0	0	0	0	0	0	0	Bacteroidetes	Bacteroidia	Flavobacteriales	Flavobacteriaceae	Flavobacterium
OTU_330	85	5	6	0	0	0	0	0	0	Bacteroidetes	Bacteroidia	Flavobacteriales	Flavobacteriaceae	Flavobacterium
OTU_337	23	0	0	0	0	0	0	0	0	Bacteroidetes	Bacteroidia	Flavobacteriales	Crocinitomicaceae	Fluviicola
OTU_338	3	0	0	0	0	0	0	0	0	Bacteroidetes	Bacteroidia	Flavobacteriales	Crocinitomicaceae	Fluviicola
OTU_341	8	0	3	0	0	0	0	0	0	Bacteroidetes	Bacteroidia	Flavobacteriales	Flavobacteriaceae	Flavobacterium
OTU_345	22	0	2	0	0	0	0	0	0	Bacteroidetes	Bacteroidia	Flavobacteriales	Flavobacteriaceae	Flavobacterium
OTU_346	25	1	1	0	0	0	0	0	0	Bacteroidetes	Bacteroidia	Flavobacteriales	Flavobacteriaceae	Flavobacterium
OTU_351	84	10	16	0	0	1	0	0	3	Bacteroidetes	Bacteroidia	Flavobacteriales	Flavobacteriaceae	Flavobacterium
OTU_360	14	1	8	0	0	0	3	0	0	Bacteroidetes	Bacteroidia	Flavobacteriales	Flavobacteriaceae	Flavobacterium
OTU_362	0	1	6	0	0	0	0	0	0	Bacteroidetes	Bacteroidia	Sphingobacteriales	Sphingobacteriaceae	Mucilaginibacter
OTU_363	23	0	3	0	0	0	0	0	0	Bacteroidetes	Bacteroidia	Flavobacteriales	Flavobacteriaceae	Flavobacterium
OTU_385	18	1	2	0	0	0	11	0	0	Bacteroidetes	Bacteroidia	Flavobacteriales	Flavobacteriaceae	Flavobacterium
OTU_400	3	15	14	0	0	0	11	0	0	Bacteroidetes	Bacteroidia	Flavobacteriales	Flavobacteriaceae	Flavobacterium
OTU_411	24	0	0	0	0	0	0	0	0	Bacteroidetes	Bacteroidia	Cytophagales	Microscillaceae
OTU_412	9	0	0	0	0	0	0	0	0	Bacteroidetes	Bacteroidia	Cytophagales	Cytophagaceae	Sporocytophaga
OTU_413	8	0	0	0	0	0	0	0	0	Bacteroidetes	Bacteroidia	Cytophagales	Cyclobacteriaceae
OTU_420	25	3	8	0	0	0	0	0	0	Bacteroidetes	Bacteroidia	Cytophagales	Hymenobacteraceae	Hymenobacter
OTU_421	0	0	0	0	0	0	9	0	0	Bacteroidetes	Bacteroidia	Cytophagales	Spirosomaceae
OTU_422	29	4	6	0	0	0	1	0	0	Bacteroidetes	Bacteroidia	Cytophagales	Spirosomaceae	Dyadobacter
OTU_425	0	7	2	0	0	0	0	0	0	Bacteroidetes	Bacteroidia	Cytophagales	Microscillaceae
OTU_431	0	0	0	0	0	0	30	3	6	Bacteroidetes	Bacteroidia	Flavobacteriales	Weeksellaceae	Chryseobacterium
OTU_46	1	4	0	583	0	0	115	74	49	Bacteroidetes	Bacteroidia	Flavobacteriales	Weeksellaceae	Chryseobacterium
OTU_463	44	2	9	0	0	0	0	0	0	Bacteroidetes	Bacteroidia	Sphingobacteriales	Sphingobacteriaceae	Pedobacter
OTU_468	0	0	0	0	0	0	25	0	6	Bacteroidetes	Bacteroidia	Flavobacteriales	Weeksellaceae	Chryseobacterium
OTU_471	6	3	1	0	0	0	0	0	0	Bacteroidetes	Bacteroidia	Sphingobacteriales	Sphingobacteriaceae	Sphingobacterium
OTU_478	9	2	0	0	0	0	0	0	0	Bacteroidetes	Bacteroidia	Sphingobacteriales	Sphingobacteriaceae	Mucilaginibacter
OTU_479	7	3	1	0	0	0	0	0	0	Bacteroidetes	Bacteroidia	Sphingobacteriales	Sphingobacteriaceae	Sphingobacterium
OTU_482	4	0	0	0	0	0	0	0	0	Bacteroidetes	Bacteroidia	Sphingobacteriales	Sphingobacteriaceae	Sphingobacterium
OTU_556	0	5	3	0	0	0	0	0	0	Bacteroidetes	Bacteroidia	Flavobacteriales	Weeksellaceae	Moheibacter
OTU_558	0	0	4	0	0	0	0	0	0	Bacteroidetes	Bacteroidia	Flavobacteriales	Weeksellaceae	Empedobacter
OTU_561	5	1	1	0	0	0	0	0	0	Bacteroidetes	Bacteroidia	Chitinophagales	Chitinophagaceae	Terrimonas
OTU_574	0	1	9	0	0	0	0	0	0	Bacteroidetes	Bacteroidia	Chitinophagales	Chitinophagaceae	Flavitalea
OTU_575	8	13	22	0	0	0	0	0	0	Bacteroidetes	Bacteroidia	Cytophagales	Spirosomaceae	Dyadobacter
OTU_580	0	4	3	0	0	0	0	0	0	Bacteroidetes	Bacteroidia	Chitinophagales	Chitinophagaceae	Terrimonas
OTU_582	0	0	3	0	0	0	0	0	0	Bacteroidetes	Bacteroidia	Chitinophagales	Chitinophagaceae
OTU_60	333	39	84	0	0	0	21	23	2	Bacteroidetes	Bacteroidia	Flavobacteriales	Weeksellaceae	Chryseobacterium
OTU_644	0	2	0	0	0	0	0	0	0	Bacteroidetes	Bacteroidia	Sphingobacteriales	Sphingobacteriaceae	Parapedobacter
OTU_69	995	65	194	0	0	0	1	0	0	Bacteroidetes	Bacteroidia	Sphingobacteriales	Sphingobacteriaceae	Pedobacter
OTU_70	617	40	68	0	1	1	1	0	3	Bacteroidetes	Bacteroidia	Flavobacteriales	Flavobacteriaceae	Flavobacterium
OTU_72	652	48	153	0	0	0	0	0	9	Bacteroidetes	Bacteroidia	Sphingobacteriales	Sphingobacteriaceae	Sphingobacterium
OTU_76	343	44	56	0	0	0	0	0	0	Bacteroidetes	Bacteroidia	Flavobacteriales	Weeksellaceae	Chryseobacterium
OTU_79	256	17	36	0	0	0	0	0	0	Bacteroidetes	Bacteroidia	Flavobacteriales	Flavobacteriaceae	Flavobacterium
OTU_85	237	16	45	0	0	0	0	0	0	Bacteroidetes	Bacteroidia	Flavobacteriales	Flavobacteriaceae	Flavobacterium
OTU_856	3	0	0	0	0	0	0	0	0	Bacteroidetes	Bacteroidia	Chitinophagales	Chitinophagaceae
OTU_881	35	2	1	0	0	0	0	0	0	Bacteroidetes	Bacteroidia	Flavobacteriales	Weeksellaceae	Moheibacter
OTU_882	8	0	0	0	0	0	0	0	0	Bacteroidetes	Bacteroidia	Flavobacteriales	Weeksellaceae	Chryseobacterium
OTU_884	17	2	4	0	0	0	0	0	0	Bacteroidetes	Bacteroidia	Flavobacteriales	Weeksellaceae	Empedobacter
OTU_886	8	4	2	0	0	0	0	0	0	Bacteroidetes	Bacteroidia	Flavobacteriales	Weeksellaceae	Chryseobacterium
OTU_887	6	4	0	0	0	0	0	0	0	Bacteroidetes	Bacteroidia	Flavobacteriales	Flavobacteriaceae	Flavobacterium
OTU_889	5	0	0	0	0	0	0	0	0	Bacteroidetes	Bacteroidia	Chitinophagales	Chitinophagaceae	Taibaiella
OTU_890	6	0	4	0	0	0	0	0	0	Bacteroidetes	Bacteroidia	Flavobacteriales	Flavobacteriaceae	Myroides
OTU_891	8	2	0	0	0	0	0	0	0	Bacteroidetes	Bacteroidia	Flavobacteriales	Flavobacteriaceae	Flavobacterium
OTU_892	16	0	0	0	0	0	0	0	0	Bacteroidetes	Bacteroidia	Flavobacteriales	Flavobacteriaceae	Flavobacterium
OTU_893	38	3	0	0	0	0	0	0	0	Bacteroidetes	Bacteroidia	Flavobacteriales	Flavobacteriaceae	Flavobacterium
OTU_896	0	0	0	0	0	6	0	0	0	Bacteroidetes	Bacteroidia	Bacteroidales	Prevotellaceae	Prevotella
OTU_897	6	0	0	0	0	0	0	0	0	Bacteroidetes	Bacteroidia	Flavobacteriales	Crocinitomicaceae	Fluviicola
OTU_898	0	0	0	0	0	0	4	0	0	Bacteroidetes	Bacteroidia	Chitinophagales	Chitinophagaceae	Taibaiella
OTU_899	7	0	0	0	0	0	0	0	0	Bacteroidetes	Bacteroidia	Chitinophagales	Chitinophagaceae
OTU_900	10	0	0	0	0	0	0	0	0	Bacteroidetes	Bacteroidia	Chitinophagales	Chitinophagaceae	Taibaiella
OTU_901	2	0	0	0	0	0	0	0	0	Bacteroidetes	Bacteroidia	Chitinophagales	Chitinophagaceae
OTU_902	4	0	4	0	0	0	0	0	10	Bacteroidetes	Bacteroidia	Flavobacteriales	Flavobacteriaceae	Flavobacterium
OTU_906	6	0	0	0	0	0	0	0	0	Bacteroidetes	Bacteroidia	Flavobacteriales	Flavobacteriaceae	Flavobacterium
OTU_911	0	0	0	3	0	3	0	0	1	Bacteroidetes	Bacteroidia	Flavobacteriales	Flavobacteriaceae	Flavobacterium
OTU_914	3	1	0	0	0	0	0	0	0	Bacteroidetes	Bacteroidia	Flavobacteriales	Flavobacteriaceae
OTU_915	4	0	0	0	0	0	0	0	0	Bacteroidetes	Bacteroidia	Flavobacteriales	Flavobacteriaceae	Flavobacterium
OTU_917	21	0	4	0	0	0	0	0	0	Bacteroidetes	Bacteroidia	Flavobacteriales	Flavobacteriaceae	Flavobacterium
OTU_918	3	0	0	0	0	0	0	0	0	Bacteroidetes	Bacteroidia	Flavobacteriales	Flavobacteriaceae	Flavobacterium
OTU_92	172	15	24	0	0	0	0	2	0	Bacteroidetes	Bacteroidia	Flavobacteriales	Weeksellaceae	Chryseobacterium
OTU_920	7	0	1	0	0	0	0	0	0	Bacteroidetes	Bacteroidia	Flavobacteriales	Crocinitomicaceae	Fluviicola
OTU_921	19	3	1	0	0	0	0	0	0	Bacteroidetes	Bacteroidia	Flavobacteriales	Flavobacteriaceae	Flavobacterium
OTU_925	6	2	0	0	0	0	0	0	0	Bacteroidetes	Bacteroidia	Flavobacteriales	Flavobacteriaceae	Flavobacterium
OTU_928	4	0	0	0	0	0	0	0	0	Bacteroidetes	Bacteroidia	Flavobacteriales	Flavobacteriaceae	Flavobacterium
OTU_929	6	0	0	0	0	0	0	0	0	Bacteroidetes	Bacteroidia	Flavobacteriales	Flavobacteriaceae	Flavobacterium
OTU_95	333	29	77	0	0	0	0	0	0	Bacteroidetes	Bacteroidia	Sphingobacteriales	Sphingobacteriaceae	Pedobacter
OTU_975	2	0	2	0	0	0	3	0	0	Bacteroidetes	Bacteroidia	Cytophagales	Spirosomaceae	Dyadobacter
OTU_99	430	36	95	0	0	0	0	0	0	Bacteroidetes	Bacteroidia	Sphingobacteriales	Sphingobacteriaceae	Pedobacter
OTU_243	34	0	1	0	0	0	0	0	0	BRC1
OTU_265	5	0	2	0	0	0	0	0	8	BRC1	bacterium	bacterium	bacterium	bacterium
OTU_1158	0	2	0	0	0	0	0	0	0	Chloroflexi	Chloroflexia	Thermomicrobiales	AKYG1722
OTU_1161	3	0	0	0	0	0	0	0	0	Chloroflexi	Chloroflexia	Thermomicrobiales	JG30-KF-CM45	bacterium
OTU_1162	6	0	0	0	0	0	0	0	0	Chloroflexi	Chloroflexia	Chloroflexales	Chloroflexaceae	FFCH7168
OTU_1262	6	0	0	0	0	0	0	0	0	Chloroflexi	Dehalococcoidia	S085
OTU_1265	9	0	0	0	0	0	0	0	0	Chloroflexi	JG30-KF-CM66	bacterium	bacterium	bacterium
OTU_307	5	0	5	0	0	0	0	0	0	Chloroflexi	Anaerolineae	Ardenticatenales	Ardenticatenaceae
OTU_442	5	0	4	0	0	0	0	0	0	Chloroflexi	Gitt-GS-136
OTU_910	0	2	0	0	0	0	0	0	0	Chloroflexi	Anaerolineae	Caldilineales	Caldilineaceae
OTU_952	2	4	0	0	0	0	0	0	0	Chloroflexi	Chloroflexia	Thermomicrobiales	JG30-KF-CM45	bacterium
OTU_197	0	0	0	0	0	0	6	28	14	Deinococcus-Thermus	Deinococci	Deinococcales	Deinococcaceae	Deinococcus
OTU_199	0	0	0	0	0	0	5	0	28	Deinococcus-Thermus	Deinococci	Deinococcales	Deinococcaceae	Deinococcus
OTU_314	0	0	0	0	0	0	4	3	11	Deinococcus-Thermus	Deinococci	Deinococcales	Deinococcaceae	Deinococcus
OTU_317	0	0	0	0	0	0	0	13	0	Deinococcus-Thermus	Deinococci	Deinococcales	Deinococcaceae	Deinococcus
OTU_603	0	0	0	0	0	0	7	4	12	Deinococcus-Thermus	Deinococci	Deinococcales	Deinococcaceae	Deinococcus
OTU_654	0	0	0	0	0	0	18	0	0	Deinococcus-Thermus	Deinococci	Deinococcales	Deinococcaceae	Deinococcus
OTU_933	0	0	4	0	0	0	0	0	0	Dependentiae	Babeliae	Babeliales	UBA12409	bacterium
OTU_419	0	0	0	0	0	10	0	0	0	Epsilonbacteraeota	Campylobacteria	Campylobacterales	Campylobacteraceae	Campylobacter
OTU_475	0	0	0	0	0	2	11	0	0	Epsilonbacteraeota	Campylobacteria	Campylobacterales	Campylobacteraceae	Campylobacter
OTU_1200	7	0	0	0	0	0	0	0	0	FBP
OTU_1201	3	0	7	0	0	0	0	0	0	FBP
OTU_1202	7	0	0	0	0	0	0	0	0	FBP	bacterium	bacterium	bacterium	bacterium
OTU_1009	3	0	0	0	0	0	0	0	0	Firmicutes	Clostridia	Clostridiales	ClostridialesvadinBB60group	bacterium
OTU_101	91	15	16	0	0	0	0	0	0	Firmicutes	Bacilli	Lactobacillales	Leuconostocaceae	Leuconostoc
OTU_105	145	43	67	0	0	0	0	0	0	Firmicutes	Bacilli	Bacillales	Planococcaceae	Lysinibacillus
OTU_1069	3	0	0	0	0	0	0	0	0	Firmicutes	Clostridia	Clostridiales	Peptococcaceae	Sporotomaculum
OTU_108	293	53	37	0	0	0	0	0	0	Firmicutes	Bacilli	Lactobacillales	Enterococcaceae	Enterococcus
OTU_1102	0	0	2	0	0	0	0	0	0	Firmicutes	Bacilli	Bacillales	Paenibacillaceae	Ammoniphilus
OTU_111	55	2	8	0	0	0	0	76	0	Firmicutes	Clostridia	Clostridiales	Peptostreptococcaceae
OTU_112	121	33	25	13	10	2	2	0	0	Firmicutes	Bacilli	Bacillales	Bacillaceae	Bacillus
OTU_113	59	7	14	0	0	0	19	53	93	Firmicutes	Bacilli	Bacillales	Paenibacillaceae	Paenibacillus
OTU_117	74	21	24	0	0	0	0	0	5	Firmicutes	Bacilli	Lactobacillales	Carnobacteriaceae	Carnobacterium
OTU_1172	0	0	0	0	0	0	0	4	2	Firmicutes	Bacilli	Lactobacillales	Carnobacteriaceae
OTU_1179	0	0	0	0	0	2	1	0	0	Firmicutes	Bacilli	Lactobacillales	Lactobacillaceae	Lactobacillus
OTU_1181	0	0	0	0	0	0	2	0	0	Firmicutes	Bacilli	Bacillales	Paenibacillaceae	Paenibacillus
OTU_1184	0	0	0	0	0	0	0	0	9	Firmicutes	Bacilli	Bacillales	Planococcaceae	Solibacillus
OTU_1189	0	0	1	0	0	0	3	0	0	Firmicutes	Bacilli	Bacillales	Paenibacillaceae	Paenibacillus
OTU_119	41	2	17	0	0	0	0	0	0	Firmicutes	Bacilli	Lactobacillales	Streptococcaceae	Lactococcus
OTU_1196	0	3	0	0	0	0	0	0	0	Firmicutes	Bacilli	Bacillales	Thermoactinomycetaceae
OTU_1198	4	2	6	0	0	0	0	0	0	Firmicutes	Bacilli	Bacillales	Thermoactinomycetaceae	Novibacillus
OTU_12	138	30	47	1	824	2	5	17	8	Firmicutes	Bacilli	Bacillales	Staphylococcaceae	Staphylococcus
OTU_1208	0	0	0	0	0	0	0	7	0	Firmicutes	Bacilli	Lactobacillales	Streptococcaceae	Lactococcus
OTU_1210	0	0	0	0	0	0	0	0	11	Firmicutes	Bacilli	Lactobacillales	Enterococcaceae	Enterococcus
OTU_1211	0	2	0	0	0	0	0	0	0	Firmicutes	Bacilli	Bacillales	Thermoactinomycetaceae
OTU_1214	4	2	0	0	0	0	0	0	0	Firmicutes	Bacilli	Bacillales	Paenibacillaceae	Saccharibacillus
OTU_1217	5	1	10	0	0	0	0	0	0	Firmicutes	Bacilli	Bacillales	Bacillaceae	Bacillus
OTU_1218	0	0	0	0	5	0	0	0	0	Firmicutes	Bacilli	Bacillales	Bacillaceae	Bacillus
OTU_1219	67	15	22	0	0	0	0	0	0	Firmicutes	Bacilli	Lactobacillales	Carnobacteriaceae	Desemzia
OTU_1220	2	0	3	0	0	0	8	0	0	Firmicutes	Bacilli	Bacillales	Bacillaceae	Bacillus
OTU_1221	0	0	0	0	0	0	0	0	2	Firmicutes	Bacilli	Bacillales	FamilyXII	Exiguobacterium
OTU_1222	5	0	0	0	0	0	0	0	0	Firmicutes	Bacilli	Bacillales	Bacillaceae	Bacillus
OTU_1229	4	0	0	0	0	0	0	0	0	Firmicutes	Bacilli	Bacillales	Paenibacillaceae	Paenibacillus
OTU_1230	0	0	0	0	0	0	0	2	0	Firmicutes	Bacilli	Bacillales	Planococcaceae	Solibacillus
OTU_1231	0	0	0	0	0	0	0	2	2	Firmicutes	Bacilli	Lactobacillales	Aerococcaceae	Facklamia
OTU_1232	2	0	0	0	0	0	0	0	0	Firmicutes	Bacilli	Bacillales	Bacillaceae	Bacillus
OTU_1233	5	1	0	0	0	0	0	0	0	Firmicutes	Bacilli	Bacillales	Paenibacillaceae	Paenibacillus
OTU_1234	0	0	0	0	0	0	4	0	0	Firmicutes	Bacilli	Bacillales	Paenibacillaceae	Paenibacillus
OTU_1235	10	0	4	0	0	0	0	0	0	Firmicutes	Bacilli	Bacillales	Bacillaceae	Geobacillus
OTU_126	59	13	18	0	0	0	0	0	0	Firmicutes	Bacilli	Bacillales	Planococcaceae	Solibacillus
OTU_1267	2	0	0	0	0	0	0	0	0	Firmicutes	Clostridia	Clostridiales	FamilyXIII	FamilyXIIIAD3011group
OTU_1271	9	0	0	0	0	0	0	0	1	Firmicutes	Bacilli	Bacillales	Planococcaceae	Kurthia
OTU_1273	2	0	0	0	0	0	0	0	0	Firmicutes	Bacilli	Lactobacillales	Lactobacillaceae	Lactobacillus
OTU_1274	0	0	0	0	0	0	2	2	5	Firmicutes	Bacilli	Bacillales	FamilyXII	Exiguobacterium
OTU_129	110	9	8	0	0	0	0	0	0	Firmicutes	Bacilli	Lactobacillales	Leuconostocaceae	Weissella
OTU_135	34	2	5	0	0	0	0	0	14	Firmicutes	Bacilli	Lactobacillales	Aerococcaceae	Aerococcus
OTU_139	10	1	1	0	0	0	0	33	13	Firmicutes	Bacilli	Lactobacillales	Carnobacteriaceae	Trichococcus
OTU_140	102	23	15	0	0	0	4	0	0	Firmicutes	Bacilli	Bacillales	Bacillaceae	Bacillus
OTU_1406	0	0	0	0	0	0	0	0	2	Firmicutes	Bacilli	Bacillales	Bacillaceae	Bacillus
OTU_1408	0	0	0	0	0	0	0	0	3	Firmicutes	Bacilli	Bacillales	FamilyXII	Exiguobacterium
OTU_1481	0	5	1	0	0	0	0	0	0	Firmicutes	Bacilli	Bacillales	Bacillaceae	Bacillus
OTU_1499	3	1	1	0	0	0	0	0	0	Firmicutes	Bacilli	Bacillales	Paenibacillaceae	Paenibacillus
OTU_150	38	19	14	0	0	0	0	0	0	Firmicutes	Bacilli	Bacillales	Planococcaceae
OTU_1505	0	0	0	0	0	0	0	0	2	Firmicutes	Bacilli	Bacillales	Paenibacillaceae	Paenibacillus
OTU_153	6	2	6	0	1	14	0	0	0	Firmicutes	Bacilli	Bacillales	Bacillaceae	Bacillus
OTU_17	34	9	11	5	8	2512	0	1	0	Firmicutes	Bacilli	Bacillales	Bacillaceae	Bacillus
OTU_176	28	0	0	0	0	0	0	0	0	Firmicutes	Clostridia	Clostridiales	Peptostreptococcaceae	Terrisporobacter
OTU_188	18	4	11	0	0	0	0	18	13	Firmicutes	Clostridia	Clostridiales	Clostridiaceae1	Clostridiumsensustricto1
OTU_19	23	3	19	0	0	0	733	627	3222	Firmicutes	Bacilli	Bacillales	FamilyXII	Exiguobacterium
OTU_191	26	6	0	0	0	0	0	0	0	Firmicutes	Bacilli	Lactobacillales	Carnobacteriaceae	Alkalibacterium
OTU_204	0	0	0	0	0	0	0	1	12	Firmicutes	Bacilli	Lactobacillales	Streptococcaceae	Streptococcus
OTU_207	41	9	4	0	0	0	0	0	0	Firmicutes	Bacilli	Bacillales	Thermoactinomycetaceae	Thermoactinomyces
OTU_236	62	16	15	0	0	0	4	0	0	Firmicutes	Bacilli	Bacillales	Paenibacillaceae	Saccharibacillus
OTU_237	30	3	6	0	0	0	0	0	0	Firmicutes	Bacilli	Bacillales	Thermoactinomycetaceae	Laceyella
OTU_238	34	3	6	0	0	0	0	0	0	Firmicutes	Bacilli	Lactobacillales	Streptococcaceae	Lactococcus
OTU_262	4	0	0	0	0	0	0	0	0	Firmicutes	Bacilli	Bacillales	Bacillaceae	Marinococcus
OTU_28	0	0	0	2191	0	2	0	0	3	Firmicutes	Bacilli	Lactobacillales	Carnobacteriaceae	Granulicatella
OTU_286	0	0	0	0	0	0	21	0	0	Firmicutes	Bacilli	Bacillales	Bacillaceae
OTU_296	10	5	11	0	0	0	0	0	0	Firmicutes	Bacilli	Bacillales	Bacillaceae	Bacillus
OTU_298	4	0	0	3	0	2	0	0	0	Firmicutes	Clostridia	Clostridiales	FamilyXI	Peptoniphilus
OTU_3	3	0	0	4	0	8	0	1	2	Firmicutes	Bacilli	Lactobacillales	Lactobacillaceae	Lactobacillus
OTU_354	0	0	0	0	0	0	0	14	0	Firmicutes	Clostridia	Clostridiales	FamilyXI	Anaerococcus
OTU_375	0	0	0	27	0	0	0	0	0	Firmicutes	Bacilli	Bacillales	Bacillaceae	Virgibacillus
OTU_376	8	1	3	3	15	0	0	13	0	Firmicutes	Bacilli	Bacillales	Bacillaceae	Bacillus
OTU_392	11	11	5	0	0	0	0	3	15	Firmicutes	Bacilli	Bacillales	Bacillaceae	Bacillus
OTU_42	534	70	454	0	0	0	0	0	0	Firmicutes	Bacilli	Bacillales	Bacillaceae	Ureibacillus
OTU_429	4	0	0	0	0	0	0	0	0	Firmicutes	Clostridia	Clostridiales	FamilyXI
OTU_43	2	0	0	1	0	0	6	3	0	Firmicutes	Bacilli	Lactobacillales	Streptococcaceae	Streptococcus
OTU_434	0	0	0	1	0	0	16	8	93	Firmicutes	Bacilli	Bacillales	Planococcaceae	Solibacillus
OTU_447	19	5	5	0	0	0	0	0	21	Firmicutes	Bacilli	Lactobacillales	Enterococcaceae	Vagococcus
OTU_448	2	2	0	1	0	2	2	2	5	Firmicutes	Bacilli	Lactobacillales	Streptococcaceae	Streptococcus
OTU_454	2	0	1	0	0	0	7	21	142	Firmicutes	Bacilli	Bacillales	FamilyXII	Exiguobacterium
OTU_461	36	10	2	0	0	0	0	0	13	Firmicutes	Bacilli	Bacillales	Staphylococcaceae	Staphylococcus
OTU_474	0	0	0	0	0	0	3	0	0	Firmicutes	Bacilli	Bacillales	FamilyXII	Exiguobacterium
OTU_477	5	0	0	0	0	0	0	0	0	Firmicutes	Clostridia	Clostridiales	Ruminococcaceae	RuminococcaceaeUCG-014
OTU_480	6	1	0	0	0	0	0	0	0	Firmicutes	Bacilli	Bacillales	Paenibacillaceae	Paenibacillus
OTU_546	0	0	0	0	2	0	0	0	0	Firmicutes	Clostridia	Clostridiales	FamilyXI	Anaerococcus
OTU_549	6	21	23	0	0	0	0	0	0	Firmicutes	Bacilli	Bacillales	Bacillaceae	Bacillus
OTU_692	0	0	2	0	0	0	0	0	0	Firmicutes	Clostridia	Clostridiales	Ruminococcaceae
OTU_774	11	0	0	0	0	0	0	0	0	Firmicutes	Clostridia	Clostridiales	Clostridiaceae1	Clostridiumsensustricto1
OTU_775	0	0	3	0	0	0	0	0	0	Firmicutes	Clostridia	Clostridiales	Lachnospiraceae	LachnospiraceaeNK4A136group
OTU_776	6	1	0	0	0	0	0	0	0	Firmicutes	Clostridia	Clostridiales	Lachnospiraceae
OTU_777	8	0	0	0	0	0	0	0	0	Firmicutes	Clostridia	Clostridiales	Clostridiaceae2	Alkaliphilus
OTU_780	5	1	3	0	0	0	0	0	0	Firmicutes	Clostridia	Clostridiales	Lachnospiraceae	Herbinix
OTU_787	15	0	0	0	0	0	0	0	0	Firmicutes	Clostridia	Clostridiales	Gracilibacteraceae	Gracilibacter
OTU_810	0	0	0	0	0	0	5	0	0	Firmicutes	Clostridia	Clostridiales	FamilyXI	Sedimentibacter
OTU_838	0	0	2	0	0	0	14	8	19	Firmicutes	Bacilli	Bacillales	FamilyXII	Exiguobacterium
OTU_84	249	60	68	0	0	0	0	0	0	Firmicutes	Bacilli	Bacillales	Bacillaceae	Bacillus
OTU_869	0	0	5	0	0	0	0	0	0	Firmicutes	Clostridia	Clostridiales	Clostridiaceae1	Clostridiumsensustricto10
OTU_871	0	0	4	0	0	0	0	0	0	Firmicutes	Clostridia	Clostridiales	Clostridiaceae1	Clostridiumsensustricto10
OTU_872	7	0	0	0	0	0	0	0	0	Firmicutes	Clostridia	Clostridiales	Clostridiaceae1	Clostridiumsensustricto8
OTU_877	0	0	0	0	0	0	0	0	2	Firmicutes	Bacilli	Lactobacillales	Carnobacteriaceae	Trichococcus
OTU_878	0	0	0	0	0	0	1	1	11	Firmicutes	Bacilli	Bacillales	FamilyXII	Exiguobacterium
OTU_880	3	0	0	0	0	0	0	0	0	Firmicutes	Clostridia	Clostridiales	Peptostreptococcaceae	Peptoclostridium
OTU_931	0	0	1	0	0	0	2	0	0	Firmicutes	Bacilli	Bacillales	Bacillaceae	Bacillus
OTU_96	0	0	0	0	0	0	29	29	54	Firmicutes	Bacilli	Bacillales	Staphylococcaceae	Macrococcus
OTU_985	0	0	0	0	0	0	9	0	0	Firmicutes	Clostridia	Clostridiales	FamilyXI	Sedimentibacter
OTU_1062	0	2	0	0	0	0	0	0	0	Gemmatimonadetes	Gemmatimonadetes	Gemmatimonadales	Gemmatimonadaceae	Gemmatirosa
OTU_460	4	0	0	0	0	0	0	0	0	Gemmatimonadetes	Gemmatimonadetes	Gemmatimonadales	Gemmatimonadaceae
OTU_994	0	0	0	0	0	0	2	0	0	Gemmatimonadetes	Gemmatimonadetes	Gemmatimonadales	Gemmatimonadaceae
OTU_657	3	0	0	0	0	0	0	0	0	Patescibacteria	Saccharimonadia	Saccharimonadales	bacterium	bacterium
OTU_924	2	0	0	0	0	0	0	0	0	Patescibacteria	Saccharimonadia	Saccharimonadales
OTU_1193	2	1	0	0	0	0	0	0	0	Planctomycetes	Planctomycetacia	Isosphaerales	Isosphaeraceae	Singulisphaera
OTU_1203	0	0	0	0	0	0	0	4	0	Planctomycetes	Planctomycetacia	Gemmatales	Gemmataceae
OTU_1204	3	0	0	0	0	0	0	0	0	Planctomycetes	Planctomycetacia	Gemmatales	Gemmataceae
OTU_1205	4	0	0	0	0	0	0	0	0	Planctomycetes	Planctomycetacia	Gemmatales	Gemmataceae	Gemmata
OTU_1245	2	0	0	0	0	0	0	0	0	Planctomycetes	Phycisphaerae	Tepidisphaerales	WD2101soilgroup	bacterium
OTU_1246	2	3	2	0	0	0	0	0	0	Planctomycetes	Phycisphaerae	Tepidisphaerales	WD2101soilgroup	bacterium
OTU_1266	0	0	2	0	0	0	0	0	0	Planctomycetes	Phycisphaerae	Phycisphaerales	Phycisphaeraceae	SM1A02
OTU_1269	8	1	4	0	0	0	0	0	0	Planctomycetes	Phycisphaerae	Tepidisphaerales	Tepidisphaeraceae	bacterium
OTU_185	21	0	11	0	0	0	0	0	0	Planctomycetes	Phycisphaerae	Tepidisphaerales	Tepidisphaeraceae	Tepidisphaera
OTU_232	20	0	0	0	0	0	0	0	0	Planctomycetes	Phycisphaerae	Tepidisphaerales	Tepidisphaeraceae	Tepidisphaera
OTU_472	11	0	8	0	0	0	0	0	0	Planctomycetes	Planctomycetacia	Planctomycetales	Rubinisphaeraceae	Planctomicrobium
OTU_10	187	25	88	0	0	4371	87	172	62	Proteobacteria	Alphaproteobacteria	Rhizobiales	Beijerinckiaceae	Methylobacterium
OTU_1001	0	0	0	0	0	0	0	3	0	Proteobacteria	Alphaproteobacteria	Rhizobiales	Beijerinckiaceae	1174-901-12
OTU_1003	0	0	0	0	0	0	0	3	0	Proteobacteria	Gammaproteobacteria	Pseudomonadales	Moraxellaceae	Alkanindiges
OTU_1010	20	0	0	0	0	0	0	0	0	Proteobacteria	Alphaproteobacteria	Rhodospirillales		metagenome
OTU_1012	21	0	4	0	0	0	44	5	25	Proteobacteria	Gammaproteobacteria	Pseudomonadales	Moraxellaceae	Acinetobacter
OTU_1015	0	0	0	0	0	0	0	15	0	Proteobacteria	Gammaproteobacteria	Legionellales	Legionellaceae	Legionella
OTU_1017	0	0	1	0	0	0	55	36	58	Proteobacteria	Alphaproteobacteria	Rhodobacterales	Rhodobacteraceae
OTU_1018	0	0	0	0	0	0	2	5	5	Proteobacteria	Alphaproteobacteria	Rhodobacterales	Rhodobacteraceae	Paracoccus
OTU_102	0	0	0	0	0	0	40	139	50	Proteobacteria	Gammaproteobacteria	Pseudomonadales	Moraxellaceae
OTU_1022	0	0	0	0	0	0	1	3	0	Proteobacteria	Alphaproteobacteria	Rhizobiales	Rhizobiaceae	Rhizobium
OTU_1023	16	2	8	0	0	0	0	0	8	Proteobacteria	Alphaproteobacteria	Rhodobacterales	Rhodobacteraceae	Gemmobacter
OTU_1025	0	0	0	0	0	0	0	0	3	Proteobacteria	Gammaproteobacteria	Pseudomonadales	Moraxellaceae	Enhydrobacter
OTU_1027	5	1	0	0	0	0	16	0	3	Proteobacteria	Alphaproteobacteria	Rhodobacterales	Rhodobacteraceae
OTU_1029	157	4	55	0	0	0	0	0	0	Proteobacteria	Alphaproteobacteria	Sphingomonadales	Sphingomonadaceae	Sphingomonas
OTU_1035	2	0	0	0	0	0	0	0	0	Proteobacteria	Gammaproteobacteria	Xanthomonadales	Xanthomonadaceae	Pseudoxanthomonas
OTU_1036	11	5	13	0	0	0	3	4	7	Proteobacteria	Alphaproteobacteria	Rhizobiales	Devosiaceae	Devosia
OTU_1038	0	2	0	0	0	0	0	0	0	Proteobacteria	Alphaproteobacteria	Rhizobiales	Devosiaceae	Devosia
OTU_104	26	1	7	0	0	0	46	69	17	Proteobacteria	Alphaproteobacteria	Paracaedibacterales	Paracaedibacteraceae	CandidatusParacaedibacter
OTU_1045	0	0	0	0	0	0	17	18	6	Proteobacteria	Alphaproteobacteria	Rhodobacterales	Rhodobacteraceae	Paracoccus
OTU_1047	9	0	0	0	0	0	0	0	0	Proteobacteria	Deltaproteobacteria	Myxococcales	Polyangiaceae
OTU_1048	13	0	4	0	0	0	0	0	0	Proteobacteria	Alphaproteobacteria	Caulobacterales	Caulobacteraceae	Brevundimonas
OTU_1053	15	3	3	0	0	0	0	0	0	Proteobacteria	Alphaproteobacteria	Caulobacterales	Caulobacteraceae
OTU_1055	11	3	0	0	0	0	0	0	0	Proteobacteria	Alphaproteobacteria	Rhodospirillales		metagenome
OTU_107	27	34	10	0	0	0	818	392	556	Proteobacteria	Alphaproteobacteria	Rhodobacterales	Rhodobacteraceae
OTU_1073	2	0	3	0	0	0	0	0	0	Proteobacteria	Alphaproteobacteria	Rhizobiales
OTU_1076	8	0	5	0	0	0	0	0	0	Proteobacteria	Alphaproteobacteria	Rhizobiales	Hyphomicrobiaceae	Hyphomicrobium
OTU_1077	10	0	2	0	0	0	0	0	0	Proteobacteria	Alphaproteobacteria	Rhizobiales	Xanthobacteraceae	Ancylobacter
OTU_1078	0	0	4	1	1	1	0	0	0	Proteobacteria	Alphaproteobacteria	Rhizobiales	Rhizobiales	Bauldia
OTU_1079	5	0	0	0	0	0	0	0	0	Proteobacteria	Alphaproteobacteria	Rhizobiales	D05-2
OTU_1080	35	3	15	0	0	0	0	0	0	Proteobacteria	Alphaproteobacteria	Rhizobiales	Devosiaceae	Devosia
OTU_1086	0	0	0	0	0	0	9	16	9	Proteobacteria	Alphaproteobacteria	Rhizobiales	Beijerinckiaceae	Methylobacterium
OTU_1087	60	6	27	0	0	0	0	25	11	Proteobacteria	Alphaproteobacteria	Rhizobiales	Beijerinckiaceae	Methylobacterium
OTU_1088	3	2	3	0	0	0	0	0	0	Proteobacteria	Alphaproteobacteria	Rhizobiales	Xanthobacteraceae
OTU_1089	0	0	0	0	0	0	0	0	2	Proteobacteria	Gammaproteobacteria	Enterobacteriales	Enterobacteriaceae
OTU_109	86	12	57	0	0	0	0	0	0	Proteobacteria	Alphaproteobacteria	Rhizobiales	Devosiaceae	Pelagibacterium
OTU_1093	4	0	12	0	0	0	136	44	36	Proteobacteria	Alphaproteobacteria	Rhodobacterales	Rhodobacteraceae
OTU_1094	5	0	5	0	0	0	41	29	17	Proteobacteria	Alphaproteobacteria	Rhizobiales	Rhizobiaceae
OTU_1095	0	0	0	0	0	0	0	0	2	Proteobacteria	Gammaproteobacteria
OTU_1096	7	0	0	0	0	0	0	0	0	Proteobacteria	Alphaproteobacteria	Rhizobiales	Beijerinckiaceae	Bosea
OTU_1098	0	0	3	0	0	0	0	0	0	Proteobacteria	Gammaproteobacteria	Xanthomonadales	Xanthomonadaceae	Pseudoxanthomonas
OTU_11	41	9	34	1	1	108	985	2650	1041	Proteobacteria	Alphaproteobacteria	Rhizobiales	Beijerinckiaceae	Methylobacterium
OTU_1100	0	0	0	0	0	0	2	0	0	Proteobacteria	Gammaproteobacteria	Pseudomonadales	Moraxellaceae	Acinetobacter
OTU_1101	5	1	1	0	0	0	13	0	0	Proteobacteria	Gammaproteobacteria	Betaproteobacteriales	Burkholderiaceae
OTU_1103	0	0	2	0	0	0	0	0	0	Proteobacteria	Gammaproteobacteria	Xanthomonadales	Xanthomonadaceae	Pseudoxanthomonas
OTU_1104	1	2	0	0	0	0	0	0	0	Proteobacteria	Alphaproteobacteria	Rhizobiales	Xanthobacteraceae	Bradyrhizobium
OTU_1105	4	0	1	0	0	0	0	10	4	Proteobacteria	Alphaproteobacteria	Rhizobiales	Xanthobacteraceae	Bradyrhizobium
OTU_1106	0	0	0	0	0	0	0	4	0	Proteobacteria	Alphaproteobacteria	Sphingomonadales	Sphingomonadaceae	Sphingomonas
OTU_1107	3	0	0	0	0	0	0	0	0	Proteobacteria	Alphaproteobacteria	Reyranellales	Reyranellaceae
OTU_1108	7	0	0	0	0	0	0	0	0	Proteobacteria	Alphaproteobacteria	Dongiales	Dongiaceae	Dongia
OTU_1110	0	0	0	0	1	10	0	0	0	Proteobacteria	Gammaproteobacteria	Oceanospirillales	Endozoicomonadaceae	Endozoicomonas
OTU_1111	0	0	0	0	0	3	0	0	0	Proteobacteria	Gammaproteobacteria	Enterobacteriales	Enterobacteriaceae
OTU_1114	3	0	0	0	0	0	0	0	0	Proteobacteria	Alphaproteobacteria	Rhodovibrionales	Kiloniellaceae	Pelagibius
OTU_1123	3	0	0	0	0	0	0	0	0	Proteobacteria	Gammaproteobacteria	R7C24
OTU_1124	3	0	0	0	0	0	0	0	0	Proteobacteria	Alphaproteobacteria	Acetobacterales	Acetobacteraceae	Roseomonas
OTU_1125	0	3	0	0	0	0	0	0	0	Proteobacteria	Alphaproteobacteria	Thalassobaculales		bacterium
OTU_1127	0	0	2	0	0	0	0	0	0	Proteobacteria	Alphaproteobacteria	Rhizobiales	Beijerinckiaceae	1174-901-12
OTU_1128	1	0	0	0	0	0	0	5	0	Proteobacteria	Alphaproteobacteria	Rhizobiales	Rhizobiaceae	Rhizobium
OTU_1129	0	0	0	0	0	0	2	25	0	Proteobacteria	Gammaproteobacteria	Xanthomonadales	Xanthomonadaceae	Luteimonas
OTU_1132	6	2	0	0	0	0	0	0	0	Proteobacteria	Alphaproteobacteria	Rhizobiales	Xanthobacteraceae	Pseudolabrys
OTU_1133	11	0	5	0	0	0	0	0	0	Proteobacteria	Alphaproteobacteria	Rhizobiales	Xanthobacteraceae
OTU_1134	0	3	3	0	0	5	5	11	4	Proteobacteria	Alphaproteobacteria	Sphingomonadales	Sphingomonadaceae	Sphingomonas
OTU_1136	0	0	0	0	0	0	2	0	0	Proteobacteria	Gammaproteobacteria	Xanthomonadales	Xanthomonadaceae	Stenotrophomonas
OTU_1137	3	4	2	0	0	0	0	0	0	Proteobacteria	Alphaproteobacteria	Rhizobiales	Rhizobiaceae	Rhizobium
OTU_114	239	21	100	0	0	0	0	31	13	Proteobacteria	Alphaproteobacteria	Rhizobiales	Xanthobacteraceae
OTU_1140	0	0	0	0	0	0	2	0	0	Proteobacteria	Gammaproteobacteria	Xanthomonadales	Xanthomonadaceae
OTU_1141	0	0	0	0	0	2	0	0	0	Proteobacteria	Gammaproteobacteria	Xanthomonadales	Xanthomonadaceae	Lysobacter
OTU_1142	0	0	0	0	0	0	0	0	3	Proteobacteria	Gammaproteobacteria	Pseudomonadales	Moraxellaceae	Acinetobacter
OTU_1143	0	0	0	0	0	0	13	0	0	Proteobacteria	Gammaproteobacteria	Xanthomonadales	Rhodanobacteraceae	Dokdonella
OTU_1144	19	2	1	0	0	0	0	0	0	Proteobacteria	Gammaproteobacteria	Cellvibrionales	Cellvibrionaceae	Cellvibrio
OTU_1145	0	0	0	0	4	0	0	0	0	Proteobacteria	Gammaproteobacteria	Cellvibrionales	Microbulbiferaceae	Microbulbifer
OTU_115	162	16	35	0	0	0	0	0	0	Proteobacteria	Alphaproteobacteria	Caulobacterales	Caulobacteraceae	Caulobacter
OTU_1155	0	0	0	0	0	1	6	0	7	Proteobacteria	Gammaproteobacteria	Enterobacteriales	Enterobacteriaceae
OTU_1164	0	0	0	2	0	0	0	0	0	Proteobacteria	Alphaproteobacteria	Rhizobiales	Rhizobiaceae	Rhizobium
OTU_1171	0	0	0	0	0	0	13	1	0	Proteobacteria	Gammaproteobacteria	Enterobacteriales	Enterobacteriaceae	Erwinia
OTU_1173	2	0	1	0	0	0	0	0	0	Proteobacteria	Alphaproteobacteria	Rhizobiales	A0839
OTU_1175	0	0	0	0	2	0	0	0	0	Proteobacteria	Gammaproteobacteria	Steroidobacterales	Steroidobacteraceae
OTU_1197	0	2	0	0	0	0	0	0	0	Proteobacteria	Gammaproteobacteria	Betaproteobacteriales	Burkholderiaceae	Lautropia
OTU_120	90	2	6	0	0	0	22	4	11	Proteobacteria	Gammaproteobacteria	Pseudomonadales	Pseudomonadaceae	Pseudomonas
OTU_121	7	3	4	0	0	0	31	34	28	Proteobacteria	Gammaproteobacteria	Betaproteobacteriales	Burkholderiaceae	Achromobacter
OTU_122	350	25	68	0	0	0	2	56	30	Proteobacteria	Gammaproteobacteria	Betaproteobacteriales	Burkholderiaceae
OTU_1240	0	0	0	0	0	0	0	0	2	Proteobacteria	Gammaproteobacteria	Betaproteobacteriales	Burkholderiaceae
OTU_1254	5	1	0	0	0	0	0	0	0	Proteobacteria	Alphaproteobacteria	Micavibrionales
OTU_1255	11	0	2	0	0	0	0	0	0	Proteobacteria	Alphaproteobacteria	Micavibrionales		bacterium
OTU_127	128	6	18	0	0	0	0	0	0	Proteobacteria	Alphaproteobacteria	Sphingomonadales	Sphingomonadaceae	Sphingobium
OTU_1277	6	0	0	0	0	0	0	0	0	Proteobacteria	Alphaproteobacteria	Sphingomonadales	Sphingomonadaceae	Sphingobium
OTU_1280	0	0	0	0	0	0	0	0	2	Proteobacteria	Alphaproteobacteria	Rhodobacterales	Rhodobacteraceae	Rhodobacter
OTU_1281	0	0	0	0	0	0	23	0	13	Proteobacteria	Gammaproteobacteria	Xanthomonadales	Xanthomonadaceae	Thermomonas
OTU_1285	0	1	4	0	0	0	0	0	0	Proteobacteria	Alphaproteobacteria	Sphingomonadales	Sphingomonadaceae	Sphingobium
OTU_1286	15	2	7	0	0	0	0	0	0	Proteobacteria	Deltaproteobacteria	Oligoflexales	Oligoflexaceae	Oligoflexus
OTU_1287	4	0	3	0	0	0	0	0	0	Proteobacteria	Deltaproteobacteria	Oligoflexales	Oligoflexaceae	Oligoflexus
OTU_1293	0	0	2	0	0	0	0	0	0	Proteobacteria	Alphaproteobacteria	Sphingomonadales	Sphingomonadaceae	Sphingomonas
OTU_130	64	3	14	0	0	0	7	0	1	Proteobacteria	Alphaproteobacteria	Rhodobacterales	Rhodobacteraceae
OTU_131	89	6	17	0	0	0	0	0	4	Proteobacteria	Gammaproteobacteria	Betaproteobacteriales	Burkholderiaceae	Rhizobacter
OTU_132	70	3	11	0	0	0	0	0	0	Proteobacteria	Gammaproteobacteria	Xanthomonadales	Xanthomonadaceae	Luteimonas
OTU_1326	0	0	0	0	0	0	35	11	11	Proteobacteria	Alphaproteobacteria	Rhizobiales	Rhizobiaceae	Rhizobium
OTU_1334	0	0	0	0	0	0	9	0	0	Proteobacteria	Gammaproteobacteria	Betaproteobacteriales	Burkholderiaceae	Ramlibacter
OTU_1337	2	0	0	0	0	0	0	0	0	Proteobacteria	Alphaproteobacteria	Tistrellales	Geminicoccaceae
OTU_134	120	14	23	0	0	0	13	48	10	Proteobacteria	Gammaproteobacteria	Betaproteobacteriales	Burkholderiaceae
OTU_1340	0	0	0	0	0	0	5	0	0	Proteobacteria	Gammaproteobacteria	Xanthomonadales	Xanthomonadaceae	Stenotrophomonas
OTU_1341	3	0	0	0	0	0	0	0	0	Proteobacteria	Alphaproteobacteria	Acetobacterales	Acetobacteraceae	Roseomonas
OTU_1346	1	0	0	0	0	0	111	58	54	Proteobacteria	Alphaproteobacteria	Rhodobacterales	Rhodobacteraceae	Paracoccus
OTU_1355	0	0	4	0	0	0	0	0	0	Proteobacteria	Alphaproteobacteria	Parvibaculales	Parvibaculaceae	Rhodoligotrophos
OTU_1359	16	2	7	0	0	0	0	0	0	Proteobacteria	Alphaproteobacteria	Rhizobiales	Devosiaceae	Devosia
OTU_1365	0	1	3	0	0	0	19	27	9	Proteobacteria	Alphaproteobacteria	Rhodobacterales	Rhodobacteraceae	Paracoccus
OTU_137	287	33	294	0	1184	2	18	1	1	Proteobacteria	Alphaproteobacteria	Rhizobiales	Rhizobiaceae	Rhizobium
OTU_1374	2	0	0	0	0	0	0	0	0	Proteobacteria	Deltaproteobacteria	Myxococcales	Sandaracinaceae
OTU_138	44	2	3	0	0	1	11	44	39	Proteobacteria	Gammaproteobacteria	Pseudomonadales	Pseudomonadaceae	Pseudomonas
OTU_1386	2	3	1	0	0	0	0	0	0	Proteobacteria	Alphaproteobacteria	Rhizobiales	Xanthobacteraceae	Bradyrhizobium
OTU_1397	0	0	0	0	0	0	20	46	11	Proteobacteria	Gammaproteobacteria	Betaproteobacteriales	Burkholderiaceae
OTU_1399	0	0	0	0	0	0	31	13	28	Proteobacteria	Gammaproteobacteria	Pseudomonadales	Moraxellaceae	Acinetobacter
OTU_14	504	37	140	1	0	0	3258	3665	1983	Proteobacteria	Alphaproteobacteria	Rhodobacterales	Rhodobacteraceae	Paracoccus
OTU_1407	0	0	0	0	0	0	2	0	1	Proteobacteria	Gammaproteobacteria	Xanthomonadales	Xanthomonadaceae	Thermomonas
OTU_141	122	13	22	0	0	0	9	93	23	Proteobacteria	Gammaproteobacteria	Betaproteobacteriales	Burkholderiaceae
OTU_1416	0	0	0	0	0	0	0	2	0	Proteobacteria	Gammaproteobacteria	Pseudomonadales	Moraxellaceae	Acinetobacter
OTU_1417	4	0	5	0	0	0	0	0	0	Proteobacteria	Alphaproteobacteria	Rhizobiales	Beijerinckiaceae	1174-901-12
OTU_142	24	5	3	0	0	0	0	0	0	Proteobacteria	Alphaproteobacteria	Rhizobiales	Beijerinckiaceae	alphaIcluster
OTU_1424	0	1	1	0	20	75	29	71	32	Proteobacteria	Alphaproteobacteria	Sphingomonadales	Sphingomonadaceae	Sphingomonas
OTU_143	537	41	222	1	0	0	0	0	0	Proteobacteria	Alphaproteobacteria	Rhizobiales	Devosiaceae	Devosia
OTU_1430	8	0	0	0	0	0	0	0	0	Proteobacteria	Deltaproteobacteria	Myxococcales	Sandaracinaceae
OTU_1439	0	0	2	0	0	0	0	0	0	Proteobacteria	Gammaproteobacteria	Xanthomonadales	Xanthomonadaceae	Stenotrophomonas
OTU_144	77	4	8	0	0	0	0	0	0	Proteobacteria	Gammaproteobacteria	Betaproteobacteriales	Burkholderiaceae	Verticia
OTU_1450	0	0	0	0	0	0	0	2	5	Proteobacteria	Alphaproteobacteria	Rhizobiales	Rhizobiaceae	Ochrobactrum
OTU_1451	0	0	0	0	0	0	0	0	2	Proteobacteria	Gammaproteobacteria	Pseudomonadales	Moraxellaceae	Acinetobacter
OTU_1457	0	0	0	0	0	0	0	1	6	Proteobacteria	Gammaproteobacteria	Enterobacteriales	Enterobacteriaceae	Pantoea
OTU_146	23	2	32	0	0	0	0	16	0	Proteobacteria	Alphaproteobacteria	Azospirillales	Azospirillaceae	Skermanella
OTU_147	64	9	14	0	0	0	34	51	16	Proteobacteria	Gammaproteobacteria	Xanthomonadales	Xanthomonadaceae	Stenotrophomonas
OTU_1471	7	7	1	0	9	3	17	8	9	Proteobacteria	Alphaproteobacteria	Sphingomonadales	Sphingomonadaceae	Sphingomonas
OTU_1483	0	0	0	0	0	0	1	5	13	Proteobacteria	Gammaproteobacteria	Pseudomonadales	Moraxellaceae	Acinetobacter
OTU_149	43	4	6	0	0	0	0	0	0	Proteobacteria	Gammaproteobacteria	Xanthomonadales	Xanthomonadaceae	Luteimonas
OTU_1503	0	0	0	0	0	0	0	0	5	Proteobacteria	Gammaproteobacteria	Pseudomonadales	Moraxellaceae	Acinetobacter
OTU_1506	3	2	0	0	0	0	0	0	0	Proteobacteria	Alphaproteobacteria	Rhizobiales
OTU_1507	16	6	4	0	0	0	16	7	21	Proteobacteria	Alphaproteobacteria	Rhizobiales	Rhizobiaceae	Rhizobium
OTU_1511	0	0	0	0	0	0	2	0	0	Proteobacteria	Alphaproteobacteria	Rhizobiales	Rhizobiaceae	Rhizobium
OTU_1518	0	0	0	0	0	0	7	5	9	Proteobacteria	Alphaproteobacteria
OTU_1520	0	2	0	0	0	0	0	0	0	Proteobacteria	Alphaproteobacteria	Sphingomonadales	Sphingomonadaceae
OTU_1526	0	2	1	0	0	0	0	0	0	Proteobacteria	Alphaproteobacteria	Sphingomonadales	Sphingomonadaceae	Sphingoaurantiacus
OTU_1527	0	0	0	0	0	0	1	0	2	Proteobacteria	Gammaproteobacteria
OTU_154	4	0	2	0	0	0	19	32	47	Proteobacteria	Gammaproteobacteria	Pseudomonadales	Moraxellaceae	Acinetobacter
OTU_157	182	6	65	0	0	0	0	32	0	Proteobacteria	Alphaproteobacteria	Rhizobiales	Beijerinckiaceae	Microvirga
OTU_158	22	2	24	0	0	0	0	0	0	Proteobacteria	Alphaproteobacteria	Rhizobiales	Xanthobacteraceae
OTU_159	78	8	43	0	0	0	0	0	0	Proteobacteria	Gammaproteobacteria	Betaproteobacteriales	Burkholderiaceae
OTU_160	30	0	3	0	0	43	23	16	18	Proteobacteria	Gammaproteobacteria	Pseudomonadales	Pseudomonadaceae	Pseudomonas
OTU_161	70	3	27	0	0	0	0	0	0	Proteobacteria	Alphaproteobacteria	Sphingomonadales	Sphingomonadaceae	Novosphingobium
OTU_164	0	0	0	61	6	0	0	0	0	Proteobacteria	Gammaproteobacteria	Vibrionales	Vibrionaceae	Enterovibrio
OTU_165	62	3	13	0	0	0	0	0	0	Proteobacteria	Gammaproteobacteria	Betaproteobacteriales	Burkholderiaceae	Noviherbaspirillum
OTU_175	168	42	137	0	19	0	18	7	3	Proteobacteria	Alphaproteobacteria	Rhizobiales	Rhizobiaceae	Rhizobium
OTU_177	105	12	26	0	0	0	0	0	0	Proteobacteria	Alphaproteobacteria	Rhizobiales	Devosiaceae	Devosia
OTU_184	22	1	1	0	0	0	0	0	0	Proteobacteria	Gammaproteobacteria	R7C24
OTU_198	30	0	1	0	0	0	0	0	0	Proteobacteria	Alphaproteobacteria	Micavibrionales		bacterium
OTU_203	89	18	37	1	0	0	0	4	0	Proteobacteria	Gammaproteobacteria	Betaproteobacteriales	Burkholderiaceae
OTU_210	20	1	4	0	0	0	0	0	0	Proteobacteria	Deltaproteobacteria	Myxococcales	Sandaracinaceae
OTU_214	85	26	35	0	0	0	127	94	77	Proteobacteria	Gammaproteobacteria	Xanthomonadales	Xanthomonadaceae
OTU_215	26	4	3	0	0	0	0	0	0	Proteobacteria	Alphaproteobacteria	Acetobacterales	Acetobacteraceae	Roseomonas
OTU_217	0	0	0	0	0	0	3	21	13	Proteobacteria	Gammaproteobacteria	Xanthomonadales	Xanthomonadaceae	Luteimonas
OTU_218	17	1	6	0	0	0	0	0	0	Proteobacteria	Alphaproteobacteria	Rhizobiales	Rhizobiaceae	Aureimonas
OTU_219	9	2	9	0	0	0	55	87	42	Proteobacteria	Alphaproteobacteria	Rhodobacterales	Rhodobacteraceae	Paracoccus
OTU_22	3133	214	1014	0	0	0	258	340	221	Proteobacteria	Alphaproteobacteria	Rhodobacterales	Rhodobacteraceae	Falsirhodobacter
OTU_222	15	0	0	0	0	0	0	0	0	Proteobacteria	Alphaproteobacteria	Rhodospirillales	Magnetospirillaceae
OTU_224	31	0	1	0	0	0	0	0	0	Proteobacteria	Gammaproteobacteria	Cellvibrionales	Cellvibrionaceae	Cellvibrio
OTU_225	9	0	0	0	0	0	0	0	0	Proteobacteria	Alphaproteobacteria	Azospirillales	Azospirillales	Stella
OTU_227	25	4	0	0	0	0	0	0	0	Proteobacteria	Alphaproteobacteria	Sphingomonadales	Sphingomonadaceae	Altererythrobacter
OTU_228	23	3	9	0	0	0	3	38	3	Proteobacteria	Gammaproteobacteria	Xanthomonadales	Xanthomonadaceae	Pseudoxanthomonas
OTU_229	4	1	1	0	0	0	49	0	0	Proteobacteria	Gammaproteobacteria	Pseudomonadales	Moraxellaceae	Psychrobacter
OTU_239	16	2	0	0	0	0	15	0	1	Proteobacteria	Gammaproteobacteria	Betaproteobacteriales	Burkholderiaceae	Ramlibacter
OTU_240	8	0	2	0	0	0	0	0	10	Proteobacteria	Gammaproteobacteria	Betaproteobacteriales	Burkholderiaceae	Delftia
OTU_247	36	1	0	0	0	0	0	0	0	Proteobacteria	Alphaproteobacteria	Rhizobiales	D05-2
OTU_248	10	2	15	0	0	0	0	53	0	Proteobacteria	Alphaproteobacteria	Rhizobiales	Xanthobacteraceae
OTU_252	15	0	1	0	0	0	0	0	0	Proteobacteria	Gammaproteobacteria	Legionellales	Legionellaceae	Legionella
OTU_254	22	0	0	0	0	0	0	0	0	Proteobacteria	Alphaproteobacteria	Micavibrionales		bacterium
OTU_255	0	0	0	0	0	0	2	0	2	Proteobacteria	Gammaproteobacteria	Xanthomonadales	Xanthomonadaceae	Luteimonas
OTU_266	429	46	262	0	0	0	2	29	4	Proteobacteria	Alphaproteobacteria	Rhizobiales	Beijerinckiaceae	Methylobacterium
OTU_277	1	0	0	0	0	0	15	13	21	Proteobacteria	Gammaproteobacteria	Pseudomonadales	Moraxellaceae	Acinetobacter
OTU_283	16	0	5	0	0	0	2	25	3	Proteobacteria	Gammaproteobacteria	Enterobacteriales	Enterobacteriaceae	Serratia
OTU_284	16	1	0	0	0	0	0	0	0	Proteobacteria	Alphaproteobacteria	Rickettsiales	Rickettsiaceae
OTU_289	7	0	1	0	0	0	0	0	0	Proteobacteria	Gammaproteobacteria	Betaproteobacteriales	Burkholderiaceae	Verticia
OTU_29	911	46	269	0	0	0	0	0	0	Proteobacteria	Alphaproteobacteria	Sphingomonadales	Sphingomonadaceae	Altererythrobacter
OTU_290	8	0	6	0	0	0	0	0	0	Proteobacteria	Gammaproteobacteria	Betaproteobacteriales	Burkholderiaceae	Verticia
OTU_293	0	0	0	1	1	29	0	0	0	Proteobacteria	Gammaproteobacteria	Vibrionales	Vibrionaceae	Photobacterium
OTU_295	12	2	9	0	0	0	0	0	0	Proteobacteria	Alphaproteobacteria	Caulobacterales	Caulobacteraceae	Phenylobacterium
OTU_299	11	0	0	0	0	0	0	0	0	Proteobacteria	Gammaproteobacteria	Betaproteobacteriales	Burkholderiaceae
OTU_30	2536	275	1060	0	0	0	51	1	33	Proteobacteria	Alphaproteobacteria	Rhizobiales	Devosiaceae	Devosia
OTU_300	23	1	4	0	0	0	0	0	0	Proteobacteria	Gammaproteobacteria	Betaproteobacteriales	Burkholderiaceae	Pigmentiphaga
OTU_303	1	0	0	0	0	0	12	5	0	Proteobacteria	Gammaproteobacteria	Betaproteobacteriales	Burkholderiaceae
OTU_315	0	0	1	0	0	0	9	8	12	Proteobacteria	Alphaproteobacteria	Rhizobiales	Rhizobiaceae	Pseudochrobactrum
OTU_320	15	1	8	0	0	0	0	0	0	Proteobacteria	Gammaproteobacteria	Betaproteobacteriales	Burkholderiaceae	Massilia
OTU_321	4	0	0	0	0	0	0	0	0	Proteobacteria	Gammaproteobacteria	Betaproteobacteriales	SC-I-84
OTU_327	0	0	0	0	0	0	1	0	4	Proteobacteria	Alphaproteobacteria	Rhodobacterales	Rhodobacteraceae
OTU_331	0	0	0	0	0	0	0	0	3	Proteobacteria	Gammaproteobacteria	Betaproteobacteriales	Burkholderiaceae
OTU_333	65	8	6	0	0	0	0	0	0	Proteobacteria	Gammaproteobacteria	Betaproteobacteriales	Burkholderiaceae	Comamonas
OTU_334	0	0	0	0	0	0	2	8	2	Proteobacteria	Gammaproteobacteria	Cardiobacteriales	Wohlfahrtiimonadaceae
OTU_335	418	39	136	0	0	0	2	40	1	Proteobacteria	Alphaproteobacteria	Rhizobiales	Devosiaceae	Devosia
OTU_340	338	44	87	0	0	62	0	10	3	Proteobacteria	Gammaproteobacteria	Betaproteobacteriales	Burkholderiaceae	Massilia
OTU_347	2	0	0	0	0	0	112	65	64	Proteobacteria	Alphaproteobacteria	Rhizobiales	Rhizobiaceae	Rhizobium
OTU_353	43	6	2	0	0	0	6	2	0	Proteobacteria	Alphaproteobacteria	Sphingomonadales	Sphingomonadaceae
OTU_356	3	3	5	0	0	0	0	0	0	Proteobacteria	Alphaproteobacteria	Rhizobiales	Devosiaceae	Devosia
OTU_358	8	0	1	0	0	0	0	0	0	Proteobacteria	Deltaproteobacteria	Myxococcales
OTU_36	4280	383	1835	1	0	0	160	121	97	Proteobacteria	Alphaproteobacteria	Rhizobiales	Rhizobiaceae	Rhizobium
OTU_361	18	1	2	0	0	0	0	0	0	Proteobacteria	Gammaproteobacteria	Xanthomonadales	Xanthomonadaceae	Xanthomonas
OTU_364	0	0	12	0	0	0	0	0	0	Proteobacteria	Alphaproteobacteria	Rhodospirillales		bacterium
OTU_367	0	0	0	0	0	0	0	0	3	Proteobacteria	Alphaproteobacteria	Rhizobiales	Rhizobiaceae	Rhizobium
OTU_368	6	0	2	0	0	0	0	0	0	Proteobacteria	Alphaproteobacteria	Sphingomonadales	Sphingomonadaceae
OTU_369	0	0	0	0	0	0	27	22	17	Proteobacteria	Gammaproteobacteria	Pseudomonadales	Moraxellaceae	Acinetobacter
OTU_371	26	1	0	0	0	0	0	0	0	Proteobacteria	Gammaproteobacteria	Cellvibrionales	Cellvibrionaceae	Cellvibrio
OTU_379	12	2	2	0	0	0	0	0	0	Proteobacteria	Alphaproteobacteria	Rhodospirillales		metagenome
OTU_38	471	12	193	1	88	0	47	77	16	Proteobacteria	Alphaproteobacteria	Sphingomonadales	Sphingomonadaceae	Sphingomonas
OTU_380	0	0	0	0	0	0	282	70	147	Proteobacteria	Alphaproteobacteria	Rhodobacterales	Rhodobacteraceae	Rhodobaculum
OTU_383	35	5	45	0	0	0	27	18	9	Proteobacteria	Alphaproteobacteria	Rhizobiales	Rhizobiaceae	Aminobacter
OTU_387	2	1	0	0	0	0	0	0	0	Proteobacteria	Gammaproteobacteria	Diplorickettsiales	Diplorickettsiaceae	Rickettsiella
OTU_39	0	0	0	0	0	1025	0	0	0	Proteobacteria	Gammaproteobacteria	Gammaproteobacteria	UnknownFamily	Acidibacter
OTU_390	18	11	20	0	0	0	0	0	0	Proteobacteria	Alphaproteobacteria	Rhizobiales	Methylopilaceae
OTU_391	9	4	16	0	0	0	35	0	0	Proteobacteria	Alphaproteobacteria	Rhizobiales	Kaistiaceae	Kaistia
OTU_393	0	0	0	0	0	0	3	3	1	Proteobacteria	Alphaproteobacteria	Rhodobacterales	Rhodobacteraceae	Paracoccus
OTU_398	8	0	2	0	0	0	0	0	0	Proteobacteria	Alphaproteobacteria	Rhizobiales	Beijerinckiaceae
OTU_40	769	90	182	0	0	0	4	1	10	Proteobacteria	Gammaproteobacteria	Xanthomonadales	Xanthomonadaceae	Luteimonas
OTU_402	4	0	1	0	0	0	0	0	0	Proteobacteria	Deltaproteobacteria	Myxococcales	Blfdi19
OTU_403	0	0	0	0	0	0	3	13	0	Proteobacteria	Gammaproteobacteria	Xanthomonadales	Xanthomonadaceae	Lysobacter
OTU_404	348	33	129	0	0	0	12	5	12	Proteobacteria	Alphaproteobacteria	Rhizobiales	Rhizobiaceae	Rhizobium
OTU_405	20	0	3	0	0	0	0	0	0	Proteobacteria	Alphaproteobacteria	Acetobacterales	Acetobacteraceae	Acidiphilium
OTU_406	3	0	0	0	0	0	0	0	0	Proteobacteria	Gammaproteobacteria	Xanthomonadales	Rhodanobacteraceae	Pseudofulvimonas
OTU_407	0	2	6	0	0	0	0	0	0	Proteobacteria	Alphaproteobacteria	Acetobacterales	Acetobacteraceae	Roseomonas
OTU_409	1294	59	238	2	0	0	4	2	0	Proteobacteria	Alphaproteobacteria	Sphingomonadales	Sphingomonadaceae	Sphingomonas
OTU_41	1260	115	321	0	0	0	91	270	57	Proteobacteria	Alphaproteobacteria	Caulobacterales	Caulobacteraceae	Brevundimonas
OTU_414	2	0	0	0	0	0	0	0	0	Proteobacteria	Gammaproteobacteria	Betaproteobacteriales	Burkholderiaceae
OTU_418	20	0	0	0	0	0	0	0	0	Proteobacteria	Alphaproteobacteria	Rickettsiales	SM2D12	metagenome
OTU_423	43	2	11	0	0	0	0	0	2	Proteobacteria	Alphaproteobacteria	Sphingomonadales	Sphingomonadaceae	Sphingobium
OTU_424	9	10	0	0	0	0	0	0	0	Proteobacteria	Alphaproteobacteria	Sphingomonadales	Sphingomonadaceae	Sphingobium
OTU_427	5	0	0	0	0	0	0	0	0	Proteobacteria	Alphaproteobacteria	Sphingomonadales	Sphingomonadaceae
OTU_433	16	0	4	0	0	0	0	0	0	Proteobacteria	Alphaproteobacteria	Caulobacterales	Caulobacteraceae	Asticcacaulis
OTU_441	0	0	0	0	0	0	7	0	2	Proteobacteria	Alphaproteobacteria	Rhizobiales	Rhizobiaceae	Rhizobium
OTU_444	0	0	0	0	0	0	3	0	0	Proteobacteria	Gammaproteobacteria	Xanthomonadales	Xanthomonadaceae	Stenotrophomonas
OTU_445	0	0	0	0	0	0	3	1	1	Proteobacteria	Gammaproteobacteria	Enterobacteriales	Enterobacteriaceae
OTU_450	0	0	0	0	0	0	4	0	0	Proteobacteria	Gammaproteobacteria	Enterobacteriales	Enterobacteriaceae	Enterobacter
OTU_451	0	0	0	3	0	1	0	0	0	Proteobacteria	Gammaproteobacteria	Vibrionales	Vibrionaceae	Enterovibrio
OTU_457	0	0	0	0	0	0	287	181	320	Proteobacteria	Gammaproteobacteria	Pseudomonadales	Moraxellaceae	Acinetobacter
OTU_459	5	0	0	0	0	0	0	0	0	Proteobacteria	Deltaproteobacteria	Myxococcales	Polyangiaceae
OTU_466	0	0	3	0	0	0	0	0	0	Proteobacteria	Alphaproteobacteria	Acetobacterales	Acetobacteraceae	Roseomonas
OTU_47	1267	118	776	0	0	0	13	48	13	Proteobacteria	Alphaproteobacteria	Rhizobiales	Beijerinckiaceae	Methylobacterium
OTU_473	0	0	0	0	0	0	10	0	6	Proteobacteria	Alphaproteobacteria	Rhizobiales	Rhizobiaceae	Rhizobium
OTU_48	8	0	0	0	924	2	0	0	5	Proteobacteria	Gammaproteobacteria	Betaproteobacteriales	Burkholderiaceae	Aquabacterium
OTU_494	0	0	0	0	0	0	69	49	102	Proteobacteria	Gammaproteobacteria	Pseudomonadales	Moraxellaceae	Acinetobacter
OTU_50	630	80	262	0	0	0	23	13	0	Proteobacteria	Gammaproteobacteria	Xanthomonadales	Xanthomonadaceae	Stenotrophomonas
OTU_500	0	0	0	0	0	0	3	0	0	Proteobacteria	Gammaproteobacteria
OTU_505	0	0	0	0	0	0	0	4	10	Proteobacteria	Gammaproteobacteria	Betaproteobacteriales	Burkholderiaceae	Rhodoferax
OTU_506	0	0	0	0	0	0	2	0	0	Proteobacteria	Gammaproteobacteria	Enterobacteriales	Enterobacteriaceae	Enterobacter
OTU_511	0	0	0	0	0	0	2	2	4	Proteobacteria	Gammaproteobacteria	Xanthomonadales	Xanthomonadaceae	Stenotrophomonas
OTU_516	0	0	0	0	0	0	2	0	0	Proteobacteria	Gammaproteobacteria	Betaproteobacteriales	Burkholderiaceae	CandidatusProfftella
OTU_521	0	0	0	0	0	0	1	1	0	Proteobacteria	Alphaproteobacteria	Rhizobiales	Rhodomicrobiaceae	Rhodomicrobium
OTU_527	0	0	0	0	0	0	0	0	3	Proteobacteria	Gammaproteobacteria	Enterobacteriales	Enterobacteriaceae	Enterobacter
OTU_534	0	0	0	0	0	0	5	1	2	Proteobacteria	Gammaproteobacteria	Pseudomonadales	Moraxellaceae	Acinetobacter
OTU_54	0	0	0	0	0	744	30	11	0	Proteobacteria	Gammaproteobacteria	Enterobacteriales	Enterobacteriaceae	Escherichia-Shigella
OTU_541	0	0	0	0	0	0	2	7	2	Proteobacteria	Gammaproteobacteria
OTU_545	0	0	0	0	0	5	11	5	10	Proteobacteria	Gammaproteobacteria	Enterobacteriales	Enterobacteriaceae	Enterobacter
OTU_56	120	15	69	0	0	0	61	414	131	Proteobacteria	Alphaproteobacteria	Rhizobiales	Rhizobiaceae	Ochrobactrum
OTU_565	3	2	11	0	0	0	0	0	0	Proteobacteria	Alphaproteobacteria	Sphingomonadales	Sphingomonadaceae
OTU_566	0	0	2	0	0	0	0	0	0	Proteobacteria	Gammaproteobacteria	Betaproteobacteriales	Burkholderiaceae	Burkholderia-Caballeronia-Paraburkholderia
OTU_569	2	0	4	0	0	0	0	0	0	Proteobacteria	Gammaproteobacteria	Xanthomonadales	Rhodanobacteraceae	Chiayiivirga
OTU_571	0	0	3	0	0	0	0	0	0	Proteobacteria	Gammaproteobacteria	Betaproteobacteriales	Methylophilaceae
OTU_572	0	0	3	0	0	0	0	0	0	Proteobacteria	Gammaproteobacteria	Betaproteobacteriales	Burkholderiaceae	Limnobacter
OTU_58	879	123	261	0	0	0	14	23	28	Proteobacteria	Gammaproteobacteria	Xanthomonadales	Xanthomonadaceae	Stenotrophomonas
OTU_59	885	76	217	0	0	0	20	76	9	Proteobacteria	Alphaproteobacteria	Caulobacterales	Caulobacteraceae	Brevundimonas
OTU_595	3	0	0	0	0	0	0	0	0	Proteobacteria	Alphaproteobacteria	Sphingomonadales	Sphingomonadaceae	Sphingomonas
OTU_596	0	0	0	0	0	0	0	6	2	Proteobacteria	Alphaproteobacteria	Rhizobiales	Rhizobiaceae	Rhizobium
OTU_6	1080	107	349	522	1974	15779	1023	2318	555	Proteobacteria	Alphaproteobacteria	Sphingomonadales	Sphingomonadaceae	Sphingomonas
OTU_600	194	17	89	0	0	0	3	2	1	Proteobacteria	Alphaproteobacteria	Rhodobacterales	Rhodobacteraceae	Falsirhodobacter
OTU_602	0	0	0	0	0	0	30	16	8	Proteobacteria	Gammaproteobacteria	Pseudomonadales	Moraxellaceae	Acinetobacter
OTU_604	0	2	0	0	0	0	0	0	0	Proteobacteria	Gammaproteobacteria	Steroidobacterales	Steroidobacteraceae
OTU_61	301	5	23	1	0	0	297	162	229	Proteobacteria	Gammaproteobacteria	Enterobacteriales	Enterobacteriaceae	Pantoea
OTU_611	0	0	0	0	0	1	3	11	4	Proteobacteria	Alphaproteobacteria	Rhizobiales	Beijerinckiaceae	Methylobacterium
OTU_613	0	0	1	0	0	0	1	3	2	Proteobacteria	Alphaproteobacteria	Rhizobiales	Rhizobiaceae	Rhizobium
OTU_615	0	0	2	0	0	0	0	0	0	Proteobacteria	Alphaproteobacteria	Rickettsiales	SM2D12	bacterium
OTU_618	357	24	146	0	0	0	7	20	2	Proteobacteria	Alphaproteobacteria	Sphingomonadales	Sphingomonadaceae	Sphingomonas
OTU_623	0	0	0	0	0	0	3	4	1	Proteobacteria	Alphaproteobacteria	Rhodobacterales	Rhodobacteraceae	Paracoccus
OTU_626	3	1	1	0	0	0	2	0	10	Proteobacteria	Gammaproteobacteria	Betaproteobacteriales	Burkholderiaceae
OTU_629	4	3	1	0	0	0	0	0	0	Proteobacteria	Gammaproteobacteria	Betaproteobacteriales	Methylophilaceae	Methylobacillus
OTU_630	3	0	0	0	0	0	0	0	0	Proteobacteria	Gammaproteobacteria	Betaproteobacteriales	Burkholderiaceae
OTU_631	1	0	3	0	0	0	0	0	0	Proteobacteria	Alphaproteobacteria	Rhizobiales	Rhizobiaceae
OTU_632	0	2	2	0	0	0	0	0	0	Proteobacteria	Gammaproteobacteria	Betaproteobacteriales	Burkholderiaceae	Pseudorhodoferax
OTU_634	2	1	0	0	0	0	0	0	0	Proteobacteria	Gammaproteobacteria	Betaproteobacteriales	Burkholderiaceae	Bordetella
OTU_636	5	0	0	0	0	0	0	0	0	Proteobacteria	Gammaproteobacteria	Betaproteobacteriales	Burkholderiaceae
OTU_638	0	0	2	0	0	0	0	0	0	Proteobacteria	Gammaproteobacteria	Betaproteobacteriales	SC-I-84	bacterium
OTU_64	10	2	3	0	0	0	6	8	4	Proteobacteria	Gammaproteobacteria	Betaproteobacteriales	Burkholderiaceae
OTU_641	6	0	0	0	0	0	0	0	0	Proteobacteria	Gammaproteobacteria	Betaproteobacteriales	Neisseriaceae
OTU_642	0	0	2	0	0	0	0	0	0	Proteobacteria	Gammaproteobacteria	Betaproteobacteriales	Burkholderiaceae	Noviherbaspirillum
OTU_643	3	0	0	0	0	0	0	0	0	Proteobacteria	Gammaproteobacteria	Betaproteobacteriales	Burkholderiaceae
OTU_646	0	0	0	0	0	0	0	2	0	Proteobacteria	Alphaproteobacteria	Sphingomonadales	Sphingomonadaceae	Sphingomonas
OTU_649	0	1	0	1	4	3	0	1	3	Proteobacteria	Gammaproteobacteria	Betaproteobacteriales	Burkholderiaceae	Polaromonas
OTU_650	26	0	8	0	0	0	0	0	2	Proteobacteria	Gammaproteobacteria	Betaproteobacteriales	Burkholderiaceae
OTU_651	25	0	10	0	0	0	0	0	0	Proteobacteria	Gammaproteobacteria	Betaproteobacteriales	Burkholderiaceae	Massilia
OTU_653	20	0	2	0	0	0	2	0	0	Proteobacteria	Gammaproteobacteria	Betaproteobacteriales	Burkholderiaceae
OTU_655	1	0	5	0	0	0	0	0	0	Proteobacteria	Alphaproteobacteria	Micavibrionales		bacterium
OTU_661	0	0	5	0	0	0	0	0	0	Proteobacteria	Alphaproteobacteria	Micropepsales	Micropepsaceae
OTU_662	0	0	0	0	0	0	0	0	2	Proteobacteria	Gammaproteobacteria	Betaproteobacteriales	Burkholderiaceae	Comamonas
OTU_671	0	0	0	0	0	0	21	42	7	Proteobacteria	Alphaproteobacteria	Rhodobacterales	Rhodobacteraceae	Paracoccus
OTU_673	4	0	0	0	0	0	0	0	0	Proteobacteria	Deltaproteobacteria	Myxococcales	Myxococcaceae
OTU_675	1	0	1	0	0	0	5	7	0	Proteobacteria	Gammaproteobacteria	Betaproteobacteriales	Burkholderiaceae
OTU_676	146	22	39	1	0	0	0	0	0	Proteobacteria	Gammaproteobacteria	Betaproteobacteriales	Burkholderiaceae	Massilia
OTU_682	0	2	5	0	0	0	0	0	0	Proteobacteria	Alphaproteobacteria	Rhizobiales	Beijerinckiaceae	Methylobacterium
OTU_688	11	21	49	0	0	0	2	0	0	Proteobacteria	Alphaproteobacteria	Sphingomonadales	Sphingomonadaceae	Sphingomonas
OTU_691	10	19	32	0	0	0	4	9	3	Proteobacteria	Alphaproteobacteria	Caulobacterales	Caulobacteraceae	Brevundimonas
OTU_706	0	0	0	0	0	0	2	0	0	Proteobacteria	Alphaproteobacteria	Rhodobacterales	Rhodobacteraceae	Paracoccus
OTU_71	1	1	7	0	429	102	40	131	1	Proteobacteria	Alphaproteobacteria	Rhizobiales	Beijerinckiaceae	Methylobacterium
OTU_710	0	0	2	0	0	0	0	0	0	Proteobacteria	Alphaproteobacteria	Rhizobiales	Rhizobiaceae	Rhizobium
OTU_725	0	0	0	0	0	0	28	0	8	Proteobacteria	Gammaproteobacteria	Enterobacteriales	Enterobacteriaceae	Pantoea
OTU_727	0	0	0	0	0	0	2	2	0	Proteobacteria	Gammaproteobacteria	Pseudomonadales	Moraxellaceae	Acinetobacter
OTU_735	0	0	0	0	0	0	0	4	0	Proteobacteria	Alphaproteobacteria	Sphingomonadales	Sphingomonadaceae	Sphingomonas
OTU_736	0	1	0	0	0	0	2	0	0	Proteobacteria	Gammaproteobacteria	Betaproteobacteriales	Nitrosomonadaceae	Ellin6067
OTU_737	0	0	0	0	0	3	0	0	0	Proteobacteria	Alphaproteobacteria	Rhizobiales	Rhizobiaceae
OTU_740	0	0	4	0	0	0	0	0	0	Proteobacteria	Alphaproteobacteria	Rickettsiales	Rickettsiaceae	CandidatusMegaira
OTU_741	0	0	0	0	0	0	0	3	0	Proteobacteria	Alphaproteobacteria	Sphingomonadales	Sphingomonadaceae	Sphingomonas
OTU_748	31	0	1	0	0	0	0	0	0	Proteobacteria	Alphaproteobacteria	Sphingomonadales	Sphingomonadaceae	Sphingopyxis
OTU_756	0	0	0	0	0	0	0	1	4	Proteobacteria	Alphaproteobacteria	Rhodobacterales	Rhodobacteraceae	Paracoccus
OTU_757	0	0	0	0	0	0	7	5	6	Proteobacteria	Alphaproteobacteria	Rhodobacterales	Rhodobacteraceae
OTU_763	0	0	0	0	0	0	2	0	0	Proteobacteria	Alphaproteobacteria	Paracaedibacterales	Paracaedibacteraceae	CandidatusParacaedibacter
OTU_765	8	1	0	0	0	0	0	0	0	Proteobacteria	Deltaproteobacteria	Myxococcales	P3OB-42	bacterium
OTU_766	0	0	2	0	0	0	2	0	0	Proteobacteria	Alphaproteobacteria	Rhizobiales	Rhizobiaceae	Rhizobium
OTU_77	0	0	0	201	0	0	0	63	35	Proteobacteria	Gammaproteobacteria	Legionellales	Legionellaceae	Legionella
OTU_781	0	0	0	4	3	3	0	0	0	Proteobacteria	Gammaproteobacteria	Vibrionales	Vibrionaceae	Enterovibrio
OTU_782	0	0	0	0	0	0	0	0	3	Proteobacteria	Gammaproteobacteria	Enterobacteriales	Enterobacteriaceae	Sodalis
OTU_789	0	2	0	0	0	0	0	0	0	Proteobacteria	Deltaproteobacteria	Bdellovibrionales	Bacteriovoracaceae	Bacteriovorax
OTU_790	7	0	2	0	0	0	0	0	0	Proteobacteria	Deltaproteobacteria	Myxococcales	P3OB-42	bacterium
OTU_791	3	1	3	0	0	0	0	0	0	Proteobacteria	Deltaproteobacteria	Myxococcales	P3OB-42	bacterium
OTU_792	0	0	0	0	0	0	0	3	0	Proteobacteria	Gammaproteobacteria	Legionellales	Legionellaceae	Legionella
OTU_797	10	5	23	0	0	0	7	1	0	Proteobacteria	Alphaproteobacteria	Rhizobiales	Rhizobiaceae	Aminobacter
OTU_798	0	0	0	0	0	0	7	0	0	Proteobacteria	Alphaproteobacteria	Rhizobiales	Rhizobiaceae	Rhizobium
OTU_799	2	0	0	0	0	0	0	0	0	Proteobacteria	Alphaproteobacteria	Sphingomonadales	Sphingomonadaceae	Sphingorhabdus
OTU_8	9644	947	4752	3607	1059	3	9520	4638	5563	Proteobacteria	Alphaproteobacteria	Rhizobiales	Rhizobiaceae	Rhizobium
OTU_80	0	0	0	0	0	0	27	115	99	Proteobacteria	Gammaproteobacteria	Pseudomonadales	Moraxellaceae
OTU_801	0	0	2	0	0	0	0	0	0	Proteobacteria	Alphaproteobacteria	Rhizobiales	Rhizobiaceae	Mesorhizobium
OTU_802	5	3	1	0	0	0	0	0	0	Proteobacteria	Alphaproteobacteria	Rhizobiales	Hyphomicrobiaceae	Hyphomicrobium
OTU_803	0	0	0	0	0	0	0	3	0	Proteobacteria	Alphaproteobacteria	Rhizobiales	Beijerinckiaceae	Methylobacterium
OTU_804	2	0	4	0	6	91	20	65	5	Proteobacteria	Alphaproteobacteria	Sphingomonadales	Sphingomonadaceae	Sphingomonas
OTU_805	0	0	2	0	0	0	0	0	0	Proteobacteria	Alphaproteobacteria	Rhizobiales	Rhizobiaceae	Aureimonas
OTU_806	1	0	1	0	78	0	18	11	10	Proteobacteria	Alphaproteobacteria	Rhizobiales	Rhizobiaceae	Rhizobium
OTU_815	0	0	0	0	0	0	137	51	65	Proteobacteria	Alphaproteobacteria	Rhodobacterales	Rhodobacteraceae	Paracoccus
OTU_817	1	1	3	0	0	0	0	0	0	Proteobacteria	Gammaproteobacteria	Xanthomonadales	Xanthomonadaceae	Pseudoxanthomonas
OTU_818	5	0	16	0	0	0	0	0	0	Proteobacteria	Alphaproteobacteria	Rhizobiales	Rhizobiaceae	Mesorhizobium
OTU_819	0	0	8	0	0	0	0	0	0	Proteobacteria	Alphaproteobacteria	Rhizobiales		bacterium
OTU_820	0	0	6	0	0	0	0	0	0	Proteobacteria	Alphaproteobacteria	Rhizobiales	Pleomorphomonadaceae	Pleomorphomonas
OTU_821	10	0	0	0	0	0	0	0	0	Proteobacteria	Alphaproteobacteria	Sneathiellales	Sneathiellaceae	Ferrovibrio
OTU_822	5	0	0	0	0	0	0	0	0	Proteobacteria	Gammaproteobacteria	Cellvibrionales	Cellvibrionaceae	Cellvibrio
OTU_823	4	0	0	0	0	0	0	0	0	Proteobacteria	Alphaproteobacteria	Rhodospirillales		bacterium
OTU_824	2	0	0	0	0	0	0	0	0	Proteobacteria	Alphaproteobacteria	Rhizobiales	Devosiaceae	Devosia
OTU_825	0	0	0	0	0	0	4	2	4	Proteobacteria	Gammaproteobacteria	Pseudomonadales	Pseudomonadaceae	Pseudomonas
OTU_826	0	0	0	0	0	2	0	0	0	Proteobacteria	Gammaproteobacteria	Pseudomonadales	Pseudomonadaceae	Pseudomonas
OTU_827	2	5	2	0	0	0	0	0	0	Proteobacteria	Gammaproteobacteria	Steroidobacterales	Steroidobacteraceae
OTU_829	0	0	0	0	0	0	4	0	0	Proteobacteria	Gammaproteobacteria	Pseudomonadales	Pseudomonadaceae	Pseudomonas
OTU_832	8	0	1	0	0	0	0	0	0	Proteobacteria	Alphaproteobacteria	Acetobacterales	Acetobacteraceae
OTU_833	6	1	0	0	0	0	0	0	0	Proteobacteria	Alphaproteobacteria	Sphingomonadales	Sphingomonadaceae	DSSF69
OTU_835	2	4	0	0	0	0	0	0	0	Proteobacteria	Gammaproteobacteria	Xanthomonadales	Rhodanobacteraceae	Rhodanobacter
OTU_836	6	0	0	0	0	0	0	0	0	Proteobacteria	Gammaproteobacteria	Xanthomonadales	Rhodanobacteraceae	Chiayiivirga
OTU_844	4	0	0	0	0	0	0	0	0	Proteobacteria	Alphaproteobacteria	Rhizobiales	Xanthobacteraceae
OTU_846	0	0	0	0	0	0	3	0	0	Proteobacteria	Alphaproteobacteria	Sphingomonadales	Sphingomonadaceae	Novosphingobium
OTU_847	0	1	4	0	0	0	0	0	0	Proteobacteria	Alphaproteobacteria	Thalassobaculales		bacterium
OTU_848	0	0	4	0	0	0	0	0	0	Proteobacteria	Alphaproteobacteria		bacterium	bacterium
OTU_853	3	0	0	0	0	0	0	0	0	Proteobacteria	Alphaproteobacteria	Rickettsiales	SM2D12	metagenome
OTU_854	0	0	0	0	1	0	7	4	2	Proteobacteria	Alphaproteobacteria	Rhizobiales	Beijerinckiaceae	Methylobacterium
OTU_855	4	2	0	0	0	0	0	0	0	Proteobacteria	Alphaproteobacteria	Sphingomonadales	Sphingomonadaceae	Sphingomonas
OTU_857	26	7	0	0	0	0	0	0	0	Proteobacteria	Alphaproteobacteria	Sphingomonadales	Sphingomonadaceae	Sphingopyxis
OTU_858	5	0	0	0	0	0	0	0	0	Proteobacteria	Alphaproteobacteria	Azospirillales	Azospirillaceae	Skermanella
OTU_859	2	0	0	0	0	0	0	0	0	Proteobacteria	Gammaproteobacteria	Xanthomonadales	Rhodanobacteraceae
OTU_860	2	0	2	1	0	0	0	0	0	Proteobacteria	Gammaproteobacteria	Xanthomonadales	Rhodanobacteraceae	Luteibacter
OTU_861	0	0	2	0	0	0	0	0	0	Proteobacteria	Alphaproteobacteria	Rhizobiales	Rhizobiaceae	Rhizobium
OTU_867	0	0	0	0	0	0	3	4	3	Proteobacteria	Gammaproteobacteria	Enterobacteriales	Enterobacteriaceae	Enterobacter
OTU_87	0	0	0	0	0	0	97	62	106	Proteobacteria	Gammaproteobacteria	Pseudomonadales	Moraxellaceae	Enhydrobacter
OTU_870	0	0	0	4	0	0	0	0	0	Proteobacteria	Gammaproteobacteria	Alteromonadales	Shewanellaceae	Ferrimonas
OTU_874	0	0	0	0	0	0	0	0	2	Proteobacteria	Alphaproteobacteria	Rhizobiales	Rhizobiaceae	Ochrobactrum
OTU_876	0	0	0	0	0	0	4	2	3	Proteobacteria	Alphaproteobacteria	Rhizobiales	Rhizobiaceae	Rhizobium
OTU_88	336	18	109	0	0	1	843	1107	491	Proteobacteria	Alphaproteobacteria	Rhodobacterales	Rhodobacteraceae	Paracoccus
OTU_9	4	0	0	0	0	0	2168	1765	2053	Proteobacteria	Gammaproteobacteria	Pseudomonadales	Moraxellaceae	Acinetobacter
OTU_907	0	0	9	0	0	0	0	0	0	Proteobacteria	Alphaproteobacteria	Rickettsiales	SM2D12	bacterium
OTU_91	1152	156	242	0	0	8	0	0	0	Proteobacteria	Gammaproteobacteria	Betaproteobacteriales	Burkholderiaceae	Massilia
OTU_913	1	0	3	0	0	0	0	0	0	Proteobacteria	Gammaproteobacteria	Betaproteobacteriales	Burkholderiaceae	Limnobacter
OTU_919	0	0	0	0	0	0	0	3	1	Proteobacteria	Gammaproteobacteria	Betaproteobacteriales	Burkholderiaceae
OTU_927	2	0	0	0	0	0	0	0	0	Proteobacteria	Alphaproteobacteria	Sphingomonadales	Sphingomonadaceae	Sphingomonas
OTU_93	0	0	0	9	0	49	62	0	1	Proteobacteria	Gammaproteobacteria	Vibrionales	Vibrionaceae	Vibrio
OTU_936	0	0	0	0	0	0	2	1	4	Proteobacteria	Alphaproteobacteria	Rhodobacterales	Rhodobacteraceae	Paracoccus
OTU_937	0	0	0	0	0	0	0	2	0	Proteobacteria	Alphaproteobacteria	Sphingomonadales	Sphingomonadaceae	Sphingomonas
OTU_94	252	34	100	0	0	0	6	0	0	Proteobacteria	Alphaproteobacteria	Acetobacterales	Acetobacteraceae	Roseomonas
OTU_940	6	0	0	0	0	0	0	0	0	Proteobacteria	Gammaproteobacteria	Enterobacteriales	Enterobacteriaceae
OTU_941	0	0	0	0	0	25	0	0	0	Proteobacteria	Gammaproteobacteria	Vibrionales	Vibrionaceae	Vibrio
OTU_950	1	0	0	0	0	0	3	0	0	Proteobacteria	Gammaproteobacteria	Xanthomonadales	Xanthomonadaceae
OTU_956	0	0	0	0	0	0	8	0	7	Proteobacteria	Alphaproteobacteria	Rhizobiales	Rhizobiaceae	Rhizobium
OTU_964	0	0	0	0	0	0	2	0	0	Proteobacteria	Gammaproteobacteria	Enterobacteriales	Enterobacteriaceae	Escherichia-Shigella
OTU_971	0	0	0	0	0	0	0	5	2	Proteobacteria	Alphaproteobacteria	Rhizobiales	Rhizobiaceae	Ochrobactrum
OTU_976	0	0	0	0	0	2	0	0	0	Proteobacteria	Gammaproteobacteria	Enterobacteriales	Enterobacteriaceae	Escherichia-Shigella
OTU_977	0	0	0	0	0	0	5	0	6	Proteobacteria	Gammaproteobacteria	Pseudomonadales	Moraxellaceae	Acinetobacter
OTU_987	0	0	0	0	0	0	0	0	2	Proteobacteria	Alphaproteobacteria	Rhodobacterales	Rhodobacteraceae	Paracoccus
OTU_993	0	0	2	0	0	0	36	30	17	Proteobacteria	Alphaproteobacteria	Rhodobacterales	Rhodobacteraceae	Paracoccus
OTU_995	0	0	0	0	0	0	2	2	0	Proteobacteria	Alphaproteobacteria	Sphingomonadales	Sphingomonadaceae	Sphingomonas
OTU_998	0	0	0	0	0	0	1	3	0	Proteobacteria	Alphaproteobacteria	Rhizobiales	Rhizobiaceae	Rhizobium
OTU_206	0	1	4	7	11	0	2	6	0	Tenericutes	Mollicutes	Mollicutes	UnknownFamily	CandidatusPhytoplasma
OTU_1194	0	2	0	0	3	0	0	0	0	Verrucomicrobia	Verrucomicrobiae	Verrucomicrobiales	Rubritaleaceae	Luteolibacter
OTU_659	4	0	0	0	0	0	0	0	0	Verrucomicrobia	Verrucomicrobiae	Opitutales	Opitutaceae	Opitutus
OTU_660	4	0	0	0	0	0	0	0	0	Verrucomicrobia	Verrucomicrobiae	Opitutales	Opitutaceae	IMCC26134
OTU_923	3	0	0	0	0	0	0	0	0	WPS-2
OTU_1157	0	0	0	0	0	0	0	0	7	Unc. Bacteria
